# Supplementary material for: Interleukin-27-polarized HIV-resistant M2 macrophages are a novel subtype of macrophages that express distinct antiviral gene profiles in individual cells: implication for the antiviral effect via different mechanisms in the individual cell-dependent manner
Source: Front Immunol. 2025 Mar 10;16:1550699. doi: 10.3389/fimmu.2025.1550699 (PMC11931227; doi:10.3389/fimmu.2025.1550699)
Supplement: Supplementary file 1 [file Table1.xlsx]

## Sheet: Sheet1
Table S1. Information of antibodies used in this study
Antibody	Cat#	Providers
total STAT1	9172	Cell Signaling
phosphorylated Y701-STAT1	7649	Cell Signaling
total STAT3	4904	Cell Signaling
phosphorylated T705-STAT3	9131	Cell Signaling
phosphorylated S727-STAT3	9134	Cell Signaling
b-actin	A5316	Milppoe Sigma
ANKRD22	PA5-53010	Invitrogen
GBP1	ab252832	ABCAM INC
GBP4	67798	Cell Signaling
GBP5	228724	Cell Signaling
IFIT3	87781	Cell Signaling
TAP1	ab314745	ABCAM INC
TAP2	25657	Cell Signaling
VAMP5	56844	Protein Tech
NCF1/p47phox	134915	Cell Signaling
SERPING1	11822	ABCAM INC
WARS	8478	ABCAM INC
IRF1	86630	Cell Signaling
IDO1	4312	Cell Signaling
NCF1	134915	Cell Signaling
APOBEC3A	183727	Cell Signaling
CD38	51000	Cell Signaling
WAS	ab109213	ABCAM INC
OAS2	24344	Cell Signaling
