# Supplementary material for: Interleukin-27-polarized HIV-resistant M2 macrophages are a novel subtype of macrophages that express distinct antiviral gene profiles in individual cells: implication for the antiviral effect via different mechanisms in the individual cell-dependent manner
Source: Front Immunol. 2025 Mar 10;16:1550699. doi: 10.3389/fimmu.2025.1550699 (PMC11931227; doi:10.3389/fimmu.2025.1550699)
Supplement: Supplementary file 3 [file Table3.xlsx]

## Sheet: Sheet1
Table S3. Gene ID, Name, and fold changes in each DEG in Donor 1 cells
27Mac vs M2				6M2d vs M2				Bay-M2d vs M2
Gene ID	Gene name	Fold change		Gene ID	Gene name	Fold change		Gene ID	Gene name	Fold change
ABCG2	ABCG2	-3.46226		ABI3	ABI3	4.06474		ABI3	ABI3	4.22682
ABI3	ABI3	5.93731		AC006967.3	.	-12.4997		AC005280.2	.	-3.29441
AC003093.1	.	-7.91178		AC015660.2	.	-8.47769		AC006967.3	.	-13.2812
AC005280.2	.	-17.912		AC073359.1	.	-3.78036		AC008945.1	.	4.77588
AC006967.3	.	-14.3702		AC078850.1	.	4.227		AC015660.2	.	-5.52923
AC008105.3	.	-3.15718		AC091182.1	.	-3.62502		AC018529.2	.	3.63673
AC012146.1	.	-3.06953		AC092484.1	.	11.2967		AC069368.2	.	3.69552
AC015660.2	.	-13.8978		AC100801.1	.	-3.0785		AC073359.1	.	-3.78167
AC024270.5	.	-3.47194		AC110995.1	.	4.60987		AC092809.2	.	3.82128
AC026310.2	.	-3.39201		AC145124.1	.	-3.34106		AC100801.1	.	-3.81084
AC073359.1	.	-4.43172		ACE	ACE	4.41085		AC110995.1	.	12.5565
AC091182.1	.	-3.26906		ACOT7	ACOT7	4.36319		AC144831.1	.	3.37126
AC092353.2	.	-3.02572		ACSL1	ACSL1	-3.29896		AC145124.1	.	-3.9401
AC092484.1	.	3.0276		ACVRL1	ACVRL1	3.0867		ACE	ACE	4.14134
AC092809.2	.	5.31635		ADA	ADA	3.59219		ADA	ADA	4.04012
AC092821.3	.	-3.00596		ADAM28	ADAM28	5.3194		ADAM28	ADAM28	3.07379
AC096537.1	.	-4.54954		ADAM8	ADAM8	3.76507		ADAMDEC1	ADAMDEC1	6.26286
AC100801.1	.	-7.1083		ADAMDEC1	ADAMDEC1	7.78602		ADAP2	ADAP2	3.05574
AC116366.2	.	-3.15991		ADAMTSL4	ADAMTSL4	4.85534		ADM	ADM	4.83418
AC117505.1	.	-5.38216		ADM	ADM	7.78743		ADM2	ADM2	-4.69899
AC145124.1	.	-4.32822		AF127936.2	.	-3.52022		ADORA3	ADORA3	4.52173
AC245407.2	.	-3.74324		AFAP1	AFAP1	9.24839		AIF1	AIF1	5.06924
ACAT2	ACAT2	-3.89989		AIF1	AIF1	4.52024		AKAP6	AKAP6	3.20824
ACOT7	ACOT7	3.43243		AK1	AK1	4.16035		AL096870.8	.	3.63826
ADA	ADA	3.41843		AL592295.5	.	3.12841		AL139220.2	.	-4.07256
ADAMDEC1	ADAMDEC1	12.7188		ALDH5A1	ALDH5A1	-3.83313		AL391069.2	.	3.32778
ADAMTS6	ADAMTS6	-3.21573		ALOX5	ALOX5	28.5451		AL627171.2	.	5.60104
ADRA2B	ADRA2B	-5.77941		ALOX5AP	ALOX5AP	7.16955		ALOX5	ALOX5	6.98327
AFAP1	AFAP1	4.40969		ANKH	ANKH	3.63639		ALOX5AP	ALOX5AP	4.94679
AIF1	AIF1	5.47665		ANKRD35	ANKRD35	3.96534		ANKH	ANKH	3.18732
AIM2	AIM2	13.333		ANLN	ANLN	6.36246		ANKRD35	ANKRD35	3.38425
AL035665.1	.	-3.09159		ANO10	ANO10	-8.66578		ANO10	ANO10	-9.06693
AL121721.1	.	-3.29943		ANO5	ANO5	-3.09556		AP000331.1	.	-3.49184
AL162253.2	.	-3.05279		AP000331.1	.	-3.4103		AP002954.1	.	3.10586
AL162414.1	.	9.69352		AP000812.1	.	-4.20228		AP1B1	AP1B1	3.20642
AL355512.1	.	-3.33615		APOBEC3B	APOBEC3B	4.59473		AP2A2	AP2A2	3.56241
AL391069.2	.	4.31064		APOC2	APOC2	3.03846		ARHGAP6	ARHGAP6	4.41364
AL591468.1	.	3.51202		APOD	APOD	-3.85503		ARHGEF10L	ARHGEF10L	7.61541
AL592295.5	.	3.99225		AQP3	AQP3	4.56007		ARMC9	ARMC9	3.56046
ALOX5	ALOX5	5.17308		ARHGAP6	ARHGAP6	4.17666		ASPM	ASPM	3.54757
ANKRD22	ANKRD22	34.2946		ARHGEF10L	ARHGEF10L	11.4352		ATF5	ATF5	3.75862
ANKRD35	ANKRD35	4.95467		ARNTL2	ARNTL2	3.93428		ATP5ME	ATP5ME	3.25531
ANO10	ANO10	-18.2346		ASGR1	ASGR1	3.1083		BEX2	BEX2	-7.03853
ANO5	ANO5	-3.5464		ASPM	ASPM	7.17898		BIRC5	BIRC5	3.79398
AOAH	AOAH	3.06754		ATP1B1	ATP1B1	-3.06323		BLNK	BLNK	3.85624
AOC1	AOC1	-3.37912		ATP6V0D2	ATP6V0D2	-3.99483		BNIP3	BNIP3	3.04671
AP000331.1	.	-4.16763		AURKB	AURKB	6.63498		BX640514.2	.	-3.29464
AP000695.2	.	-4.81097		B3GNT8	B3GNT8	-3.00556		BX664727.3	.	-4.44186
AP000812.1	.	-4.79456		BATF	BATF	4.7138		C11orf21	C11orf21	-3.1356
AP001981.2	.	-3.14981		BCL3	BCL3	4.57437		C1orf53	C1orf53	3.0221
AP003396.3	.	-3.12078		BEX2	BEX2	-4.49597		C1QA	C1QA	13.1045
APOBEC3A	APOBEC3A	28.7115		BIRC5	BIRC5	8.4006		C1QB	C1QB	19.4842
APOL1	APOL1	4.57083		BNIP3	BNIP3	3.06555		C1QC	C1QC	43.1559
APOL3	APOL3	8.75923		BOP1	BOP1	3.70426		C3	C3	-4.07408
APOL4	APOL4	57.4873		BUB1B	BUB1B	4.33082		C5AR2	C5AR2	4.24098
APOL6	APOL6	3.59103		BX640514.2	.	-3.58084		CADM1	CADM1	9.98021
AQP9	AQP9	-3.18892		BX664727.3	.	-3.47593		CALHM1	CALHM1	-4.14508
ARHGAP6	ARHGAP6	3.0375		C11orf21	C11orf21	-3.56767		CALHM6	CALHM6	5.95361
ARHGEF10L	ARHGEF10L	5.92381		C17orf49	C17orf49	3.15879		CASS4	CASS4	3.06118
ASB2	ASB2	-3.54809		C19orf38	C19orf38	-3.12595		CCDC152	CCDC152	3.37248
ASCL2	ASCL2	7.83758		C1QA	C1QA	3.75582		CCDC170	CCDC170	3.47627
ASGR2	ASGR2	5.29578		C1QB	C1QB	3.20921		CCDC28B	CCDC28B	3.88219
ASPHD1	ASPHD1	-3.51089		C1QC	C1QC	6.38655		CCL2	CCL2	35.1412
ATF5	ATF5	4.98163		C1RL	C1RL	6.27421		CCL23	CCL23	3.70598
ATG4B	ATG4B	-3.19267		CACNA2D4	CACNA2D4	3.52783		CD163	CD163	5.37663
ATP6V0D2	ATP6V0D2	-3.91273		CADM1	CADM1	5.09875		CD163L1	CD163L1	11.767
ATP6V1D	ATP6V1D	-3.28852		CALHM1	CALHM1	-4.06119		CD180	CD180	5.37745
ATP9A	ATP9A	-4.04721		CALHM6	CALHM6	6.81921		CD209	CD209	7.69449
BASP1-AS1	BASP1-AS1	-3.43601		CCDC170	CCDC170	3.18033		CD300LB	CD300LB	3.8124
BATF	BATF	4.23462		CCDC26	CCDC26	-3.71938		CD320	CD320	3.34924
BATF2	BATF2	6.08514		CCDC28B	CCDC28B	6.77179		CD74	CD74	3.21041
BCL11A	BCL11A	-4.87192		CCL18	CCL18	5.75483		CD93	CD93	9.68632
BCL3	BCL3	3.14178		CCL2	CCL2	84.7564		CDC20	CDC20	3.60195
BEX3	BEX3	-3.2941		CCL23	CCL23	4.15769		CDC42EP1	CDC42EP1	6.62543
BLNK	BLNK	3.78389		CCL7	CCL7	12.359		CDK1	CDK1	3.01958
BST1	BST1	3.04902		CCNA1	CCNA1	-3.93242		CDKN1C	CDKN1C	-3.51305
BTN3A2	BTN3A2	3.031		CCNA2	CCNA2	6.5315		CDKN3	CDKN3	3.11267
BX640514.2	.	-6.67421		CCNB1	CCNB1	4.04202		CENPF	CENPF	4.45552
BX664727.3	.	-6.65405		CCNB2	CCNB2	4.26441		CENPM	CENPM	3.82657
C11orf80	C11orf80	-3.8651		CCRL2	CCRL2	-3.43374		CEP55	CEP55	3.53035
C15orf48	C15orf48	-3.90728		CD14	CD14	3.06253		CES1	CES1	5.56504
C1orf115	C1orf115	-4.59586		CD163	CD163	9.61999		CFP	CFP	5.49513
C1orf53	C1orf53	3.52675		CD163L1	CD163L1	13.3392		CHAC1	CHAC1	-9.50089
C1QA	C1QA	58.8991		CD300E	CD300E	5.35228		CHI3L1	CHI3L1	-4.58291
C1QB	C1QB	439.848		CD320	CD320	5.53817		CHST15	CHST15	3.58916
C1QC	C1QC	233.042		CD93	CD93	8.59722		CIDEB	CIDEB	7.24801
C1R	C1R	4.75374		CDC20	CDC20	12.5539		CLEC10A	CLEC10A	5.56493
C1RL	C1RL	4.67302		CDC42EP1	CDC42EP1	11.357		CLEC5A	CLEC5A	4.45851
C1S	C1S	4.79209		CDC45	CDC45	4.05156		CLGN	CLGN	-12.525
C2	C2	5.48053		CDC6	CDC6	3.28413		CLLU1OS	.	-3.46242
C3	C3	-6.26714		CDCA2	CDCA2	4.43653		CMKLR1	CMKLR1	14.8365
CALHM1	CALHM1	-4.1669		CDCA3	CDCA3	7.74654		CMPK2	CMPK2	3.93358
CALHM6	CALHM6	157.974		CDCA5	CDCA5	4.14985		CMSS1	CMSS1	3.04401
CALM3	CALM3	-3.8844		CDCA7	CDCA7	3.01491		CNRIP1	CNRIP1	3.77943
CCDC26	CCDC26	-4.10227		CDCA8	CDCA8	4.13776		COL23A1	COL23A1	8.18072
CCL18	CCL18	3.3857		CDK1	CDK1	8.68115		COL6A1	COL6A1	3.16285
CCL2	CCL2	28.0198		CDKN3	CDKN3	8.52313		COL6A2	COL6A2	3.54391
CCL22	CCL22	-6.29353		CDT1	CDT1	3.40226		CRYBB1	CRYBB1	7.004
CCL3L1	CCL3L1	-5.37349		CEMIP2	CEMIP2	3.44898		CSF1R	CSF1R	3.28197
CCL4L2	CCL4L2	-3.45563		CENPA	CENPA	6.27012		CSRP2	CSRP2	-5.14873
CCL8	CCL8	32.7996		CENPF	CENPF	7.66639		CTAG2	CTAG2	-5.80355
CCNA1	CCNA1	-3.21479		CENPK	CENPK	3.84248		CTH	CTH	-3.96186
CD109	CD109	-3.79243		CENPM	CENPM	9.83451		CTSH	CTSH	-3.9558
CD209	CD209	12.7694		CEP55	CEP55	7.82419		CXCL8	CXCL8	-6.54495
CD274	CD274	4.256		CFP	CFP	4.95202		DAB2	DAB2	3.08938
CD320	CD320	3.17861		CHAC1	CHAC1	-3.55346		DANCR	DANCR	3.19526
CD38	CD38	69.5315		CHI3L1	CHI3L1	-3.23281		DDX3Y	DDX3Y	24.7024
CD40	CD40	3.8312		CIDEB	CIDEB	5.18171		DOCK2	DOCK2	4.14253
CD52	CD52	-4.61862		CISD3	CISD3	3.36587		DYSF	DYSF	-3.68999
CD72	CD72	8.6963		CIT	CIT	4.12921		EIF1AY	EIF1AY	23.0383
CD74	CD74	10.3806		CKAP2L	CKAP2L	4.52511		EMP2	EMP2	4.53887
CD9	CD9	-4.01589		CLEC10A	CLEC10A	3.41709		ENTHD1	ENTHD1	-4.40797
CDC42EP1	CDC42EP1	8.00906		CLEC11A	CLEC11A	3.15753		EPHB2	EPHB2	4.60626
CDC42EP3	CDC42EP3	-3.00134		CLEC5A	CLEC5A	13.9718		EPS8L2	EPS8L2	-4.58089
CDH23	CDH23	-3.31478		CLGN	CLGN	-9.32865		ETV5	ETV5	9.19772
CEACAM4	CEACAM4	3.41073		CLSPN	CLSPN	5.16418		F13A1	F13A1	3.52824
CEBPD	CEBPD	3.10971		CMKLR1	CMKLR1	13.0886		FANCE	FANCE	-3.85023
CELSR1	CELSR1	-3.20355		CMSS1	CMSS1	3.71492		FBXO10	FBXO10	-3.76289
CENPV	CENPV	-3.15959		CNRIP1	CNRIP1	3.70492		FCGR2B	FCGR2B	3.75365
CEP70	CEP70	-4.54372		COL23A1	COL23A1	10.37		FCGR3A	FCGR3A	7.67173
CERCAM	CERCAM	-4.09163		COL6A1	COL6A1	3.07933		FCN1	FCN1	5.59037
CES1	CES1	3.51656		COL6A2	COL6A2	3.47801		FGD2	FGD2	3.17583
CFB	CFB	14.0517		COL9A2	COL9A2	-7.14279		FN1	FN1	21.9275
CFH	CFH	8.62416		CORO1A	CORO1A	3.36994		FO393401.1	.	3.06794
CFP	CFP	3.9334		CR1	CR1	4.78748		FOLR2	FOLR2	3.54349
CGAS	CGAS	3.30558		CRIP1	CRIP1	3.98046		FOLR3	FOLR3	-4.03027
CHIT1	CHIT1	-3.12009		CRTAM	CRTAM	-3.50784		FPR3	FPR3	7.16114
CIDEB	CIDEB	4.00241		CRYBB1	CRYBB1	4.91259		FXYD6	FXYD6	6.27118
CIITA	CIITA	10.4917		CSF1R	CSF1R	4.78564		GAPT	GAPT	3.53002
CIR1	CIR1	-4.16077		CSF2RA	CSF2RA	4.31958		GATM	GATM	6.59009
CLEC10A	CLEC10A	17.4628		CTAG2	CTAG2	-5.80355		GCHFR	GCHFR	-3.03293
CLGN	CLGN	-5.52108		CTPS1	CTPS1	3.83125		GIMAP6	GIMAP6	4.07562
CLLU1OS	.	-3.607		CTSD	CTSD	-3.16832		GIMAP8	GIMAP8	3.31565
CLSTN3	CLSTN3	-3.27412		CTSH	CTSH	-3.96318		GNG2	GNG2	4.9212
CMKLR1	CMKLR1	17.2985		CYP19A1	CYP19A1	3.26888		GPC4	GPC4	-3.36952
CMPK2	CMPK2	7.21728		CYP27B1	CYP27B1	3.59182		GPR141	GPR141	3.92213
CNIH3	CNIH3	-3.63694		DBNDD2	DBNDD2	3.18943		GPR160	GPR160	3.11752
COL22A1	COL22A1	-4.19029		DCTPP1	DCTPP1	3.17234		GPR34	GPR34	9.93403
COL23A1	COL23A1	3.02309		DDX11	DDX11	3.4944		GPR82	GPR82	4.8137
COL9A2	COL9A2	-5.94217		DDX3Y	DDX3Y	23.1617		GPR84	GPR84	4.26809
CPE	CPE	-3.00458		DENND4C	DENND4C	-3.58021		GSDMA	GSDMA	6.37605
CPEB1	CPEB1	-3.05433		DEPDC1	DEPDC1	4.24434		GSG1	GSG1	-5.14861
CR1L	CR1L	3.63711		DIAPH3	DIAPH3	4.31548		GSTM1	GSTM1	32.046
CRABP2	CRABP2	-6.6526		DLGAP3	DLGAP3	4.15408		HELLS	HELLS	3.43941
CRYBB1	CRYBB1	3.17222		DLGAP5	DLGAP5	5.09018		HES4	HES4	-7.03305
CSF1R	CSF1R	3.01912		DPEP2	DPEP2	-3.08959		HFE	HFE	4.396
CSF2RB	CSF2RB	3.75719		DSC2	DSC2	4.26062		HIST1H3B	.	4.43209
CSRP2	CSRP2	-14.0925		DSP	DSP	4.07282		HIST1H3C	.	3.8751
CST3	CST3	3.62497		DTL	DTL	3.4043		HIST1H4C	.	3.91133
CSTB	CSTB	-4.50204		DTX4	DTX4	-3.80045		HIVEP3	HIVEP3	3.13539
CTAG2	CTAG2	-5.80355		E2F1	E2F1	3.18335		HLA-C	HLA-C	-3.79536
CTH	CTH	-3.3488		EBPL	EBPL	3.77406		HLA-DOA	HLA-DOA	3.7466
CTSH	CTSH	-5.12745		EFHD2	EFHD2	3.94096		HLA-DPB1	HLA-DPB1	3.54831
CTSK	CTSK	-3.5114		EIF1AY	EIF1AY	29.4114		HLA-DQA2	HLA-DQA2	117.392
CTSV	CTSV	-3.96345		EMP2	EMP2	5.52728		HLA-DQB2	HLA-DQB2	5.4464
CTTN	CTTN	-3.81646		ENO1	ENO1	3.3179		HLA-DRA	HLA-DRA	3.31358
CXCL10	CXCL10	78.4908		ENPP2	ENPP2	13.7815		HLA-DRB1	HLA-DRB1	3.13487
CXCL8	CXCL8	-5.59448		ENTHD1	ENTHD1	-4.25433		HLA-DRB5	HLA-DRB5	7.43046
CXCL9	CXCL9	59.3853		EPHB1	EPHB1	-3.46362		HPGD	HPGD	-3.22198
CYB561	CYB561	3.08664		EPHB2	EPHB2	3.63864		HPSE	HPSE	5.54469
CYBB	CYBB	3.66824		EPOP	EPOP	3.48899		HTR2B	HTR2B	7.25437
CYSLTR1	CYSLTR1	3.19761		EPS8L2	EPS8L2	-3.61382		ICAM4	ICAM4	-3.61603
CYSLTR2	CYSLTR2	4.40685		ESCO2	ESCO2	4.17857		IFI44L	IFI44L	4.887
CYSTM1	CYSTM1	-3.27091		ETV5	ETV5	4.87754		IFITM2	IFITM2	6.37155
DDX3Y	DDX3Y	18.2895		EXO1	EXO1	3.17302		IGF1	IGF1	7.68789
DEXI	DEXI	-8.0942		F13A1	F13A1	14.7074		IGFBP4	IGFBP4	19.7811
DHRS11	DHRS11	-5.74746		F3	F3	3.79349		IL18BP	IL18BP	7.35963
DIRC3	DIRC3	-3.98024		FABP4	FABP4	-18.8197		IL1R2	IL1R2	3.24407
DIXDC1	DIXDC1	-3.24909		FAM111B	FAM111B	4.99375		IL4I1	IL4I1	10.3534
DNASE2B	DNASE2B	-6.08195		FAM20A	FAM20A	4.79851		ITM2C	ITM2C	3.06829
DOCK2	DOCK2	3.30001		FBXO10	FBXO10	-3.79083		KCNE1	KCNE1	-4.23757
DOCK3	DOCK3	-4.12711		FCAR	FCAR	3.47082		KCNMA1	KCNMA1	-7.19881
DPYSL3	DPYSL3	-4.50801		FCGR1B	FCGR1B	3.01339		KCTD12	KCTD12	4.79151
DRAXIN	DRAXIN	-3.02991		FCGR2B	FCGR2B	4.54179		KDM5D	KDM5D	19.6737
DSC2	DSC2	3.85677		FCGR3A	FCGR3A	13.0572		KITLG	KITLG	3.12359
DTX3L	DTX3L	3.56716		FCGR3B	FCGR3B	3.19355		KLK1	KLK1	-3.17882
DTX4	DTX4	-4.25011		FCMR	FCMR	-3.68784		LACC1	LACC1	3.72602
DUSP13	DUSP13	-4.51869		FCN1	FCN1	3.23974		LAT	LAT	-3.2226
EEPD1	EEPD1	-5.42945		FEN1	FEN1	3.12773		LGALS2	LGALS2	22.5128
EGFL7	EGFL7	-3.98246		FN1	FN1	134.251		LILRA5	LILRA5	5.66768
EGR1	EGR1	3.00744		FOSL1	FOSL1	3.32652		LILRB2	LILRB2	5.70786
EIF1AY	EIF1AY	36.471		FOXM1	FOXM1	5.36824		LILRB5	LILRB5	11.5622
ELOVL3	ELOVL3	3.35736		FPR2	FPR2	3.16124		LINC00278	LINC00278	13.9844
EMC1-AS1	EMC1-AS1	-3.10773		FPR3	FPR3	5.54974		LINC01127	LINC01127	-3.31694
EMP1	EMP1	-5.48127		FRRS1	FRRS1	-3.09857		LINC01150	LINC01150	3.06617
ENO2	ENO2	-3.52718		FUT7	FUT7	6.60585		LINC01283	LINC01283	-3.29236
ENPP2	ENPP2	5.63735		FXYD2	FXYD2	5.31879		LINC01954	LINC01954	3.29629
ENTHD1	ENTHD1	-5.97273		FXYD6	FXYD6	5.29706		LINC02244	LINC02244	-9.66429
EPB41L1	EPB41L1	-3.33358		FZD2	FZD2	6.02144		LINC02432	LINC02432	-4.66497
EPHB2	EPHB2	3.03753		GAS6	GAS6	4.3806		LINC02470	LINC02470	-6.84484
EPSTI1	EPSTI1	4.5419		GATM	GATM	3.82252		LINC02611	LINC02611	3.10645
ETV5	ETV5	4.7288		GCHFR	GCHFR	-3.07174		LNCAROD	LNCAROD	4.29491
ETV7	ETV7	28.3183		GDF15	GDF15	-3.90947		LST1	LST1	3.64763
EXOC3L1	EXOC3L1	4.62281		GIMAP6	GIMAP6	5.82721		LTBP2	LTBP2	3.63175
FABP3	FABP3	-6.65584		GINS2	GINS2	4.67576		LTC4S	LTC4S	11.2517
FABP4	FABP4	-48.1083		GJB2	GJB2	4.21296		LURAP1	LURAP1	3.55242
FABP5	FABP5	-5.60414		GM2A	GM2A	-3.19668		LY6E-DT	LY6E-DT	-3.89233
FAH	FAH	-4.56576		GNG11	GNG11	-3.12141		LYNX1	LYNX1	5.51131
FAM118A	FAM118A	-3.0109		GOLGA7B	GOLGA7B	-3.75886		LYPD1	LYPD1	5.50185
FAM20A	FAM20A	5.68787		GPC4	GPC4	-3.40166		MCM4	MCM4	3.10409
FAM241A	FAM241A	3.44328		GPR132	GPR132	3.44423		MEF2C	MEF2C	4.24421
FAM92A	.	5.47195		GPR34	GPR34	4.7048		MERTK	MERTK	4.67078
FANCE	FANCE	-3.15518		GPR68	GPR68	4.30146		MGST1	MGST1	-3.12607
FBXO10	FBXO10	-3.55301		GPR84	GPR84	5.26616		MIR210HG	MIR210HG	5.87184
FBXO6	FBXO6	3.27831		GSDMA	GSDMA	4.75625		MKI67	MKI67	4.83913
FCGR1A	FCGR1A	4.18974		GSG1	GSG1	-4.4856		MME	MME	-3.6742
FCGR1B	FCGR1B	9.39485		GSTM1	GSTM1	34.0397		MMP2	MMP2	4.05617
FCGR3A	FCGR3A	17.5241		GTSE1	GTSE1	6.16295		MPEG1	MPEG1	9.45594
FCGR3B	FCGR3B	5.4621		GXYLT2	GXYLT2	3.75413		MRC1	MRC1	9.53207
FCMR	FCMR	-4.46822		HBEGF	HBEGF	3.50656		MS4A6A	MS4A6A	3.38666
FDX1	FDX1	-5.66558		HELLS	HELLS	5.54868		MTHFS	MTHFS	-3.07612
FGD2	FGD2	5.96806		HES4	HES4	-4.24657		MT-ND1	MT-ND1	3.08535
FGL2	FGL2	13.0118		HIST1H1B	.	7.39434		MT-ND3	MT-ND3	3.11379
FHL1	FHL1	-3.21593		HIST1H2AL	.	3.07248		MTRNR2L8	MTRNR2L8	-224.436
FN1	FN1	10.7848		HIST1H3B	.	9.60994		MVB12B	MVB12B	3.89166
FPR2	FPR2	6.45934		HIST1H3C	.	6.60921		MYO15B	MYO15B	3.6924
FPR3	FPR3	3.62828		HIST1H3F	.	3.46963		MYO7A	MYO7A	7.23563
FSCN1	FSCN1	-4.2818		HIST1H3G	.	3.69778		NAIP	NAIP	4.12346
FUT7	FUT7	3.62471		HIST1H4C	.	6.14588		NCF4	NCF4	3.21365
FXYD1	FXYD1	-4.33201		HIVEP3	HIVEP3	3.06741		NIBAN1	NIBAN1	-3.92157
FXYD2	FXYD2	3.22793		HJURP	HJURP	4.79817		NINJ2	NINJ2	4.5072
FXYD6	FXYD6	3.27508		HLA-C	HLA-C	-3.78571		NISCH	NISCH	3.94774
FYN	FYN	-3.9021		HLA-DQA2	HLA-DQA2	59.0213		NME1	NME1	3.32457
FZD2	FZD2	5.51995		HLA-DQB2	HLA-DQB2	3.66163		NPAS2	NPAS2	-4.35575
G0S2	G0S2	-4.82293		HLA-DRB5	HLA-DRB5	4.51824		NT5DC2	NT5DC2	4.2827
GAPLINC	GAPLINC	-3.38111		HMGB3	HMGB3	4.75614		OAS2	OAS2	3.05095
GAS6	GAS6	3.71256		HMMR	HMMR	4.35416		OCSTAMP	OCSTAMP	3.03552
GBP1	GBP1	47.089		HPSE	HPSE	3.29035		OLFML2B	OLFML2B	5.46756
GBP2	GBP2	6.05847		HRH2	HRH2	4.99352		OLFML3	OLFML3	7.43571
GBP3	GBP3	3.20151		HTRA3	HTRA3	4.0196		OSBP2	OSBP2	-3.0062
GBP4	GBP4	44.9144		ICAM1	ICAM1	3.13414		OSM	OSM	3.27592
GBP5	GBP5	85.5201		ICAM4	ICAM4	-4.26794		OTUB2	OTUB2	-3.37864
GCH1	GCH1	10.3592		ID3	ID3	3.40552		P2RX7	P2RX7	-4.43764
GDF15	GDF15	-3.11753		IER3	IER3	3.40199		P2RY6	P2RY6	13.6835
GIMAP1	GIMAP1	3.4772		IFITM2	IFITM2	9.74104		PAPSS2	PAPSS2	3.0328
GIMAP5	GIMAP5	8.20052		IGFBP4	IGFBP4	11.0925		PAQR5	PAQR5	-3.03096
GIMAP6	GIMAP6	9.06219		IGFBP6	IGFBP6	4.22755		PAX8-AS1	PAX8-AS1	3.08567
GIMAP7	GIMAP7	8.97602		IL15RA	IL15RA	3.28571		PCLAF	PCLAF	4.4749
GIMAP8	GIMAP8	4.23219		IL1R2	IL1R2	12.6838		PDE4D	PDE4D	-3.23125
GK	GK	3.77511		IL21R	IL21R	5.21815		PDE6G	PDE6G	3.14209
GM2A	GM2A	-3.08807		IL4I1	IL4I1	5.93068		PDGFA	PDGFA	-4.13511
GOLGA7B	GOLGA7B	-5.88249		IL4R	IL4R	3.26935		PEBP4	PEBP4	-3.45303
GPBAR1	GPBAR1	16.7813		IL7R	IL7R	12.2959		PECR	PECR	-3.22777
GPC4	GPC4	-3.48503		ITGA3	ITGA3	-3.65696		PHGDH	PHGDH	-6.09599
GPD1	GPD1	-4.67511		ITGAL	ITGAL	-3.67496		PID1	PID1	6.34598
GPER1	GPER1	-3.30821		ITM2C	ITM2C	3.52881		PIK3R3	PIK3R3	3.05347
GPR141	GPR141	5.13196		JAK3	JAK3	20.1309		PKIB	PKIB	4.27708
GPR68	GPR68	3.3585		KCNE1	KCNE1	-7.13278		PLEC	PLEC	3.87344
GPR84	GPR84	5.22535		KCNMA1	KCNMA1	-11.3289		PLK1	PLK1	3.05467
GRIN3A	GRIN3A	8.14756		KCP	KCP	-3.1928		PMFBP1	PMFBP1	3.0535
GSG1	GSG1	-8.6241		KCTD12	KCTD12	3.88717		PMP22	PMP22	6.64035
GSTM1	GSTM1	34.3175		KCTD17	KCTD17	3.06548		POLR2L	POLR2L	4.37999
HACD1	HACD1	-4.00654		KDM5D	KDM5D	13.385		PRKAR2B	PRKAR2B	3.16264
HAGHL	HAGHL	-3.53156		KIF11	KIF11	3.13559		PRKY	PRKY	7.91555
HAMP	HAMP	-6.72789		KIF14	KIF14	4.01263		PRLR	PRLR	3.2708
HAPLN3	HAPLN3	30.5522		KIF15	KIF15	3.15224		PRUNE2	PRUNE2	5.18417
HDAC9	HDAC9	-4.3181		KIF20A	KIF20A	5.13465		PSAT1	PSAT1	-8.84347
HES1	HES1	-4.91668		KIF23	KIF23	4.21722		PTGDS	PTGDS	-4.09128
HES2	HES2	-4.35934		KIF2C	KIF2C	4.7563		PTGS1	PTGS1	3.18598
HES4	HES4	-6.62237		KIF4A	KIF4A	3.95327		PTPRN2	PTPRN2	4.15996
HILPDA	HILPDA	-3.86779		KIFC1	KIFC1	4.70803		PTX3	PTX3	-10.435
HLA-DMA	HLA-DMA	4.39854		KLHDC8B	KLHDC8B	-3.82572		PVALB	PVALB	3.60731
HLA-DOA	HLA-DOA	45.7318		KNL1	KNL1	3.0892		RAB39A	RAB39A	3.61191
HLA-DPA1	HLA-DPA1	9.31477		KRT79	KRT79	-3.9891		RAPH1	RAPH1	3.11408
HLA-DPB1	HLA-DPB1	11.7018		LAPTM4B	LAPTM4B	3.14384		RASA4	RASA4	3.19978
HLA-DQA1	HLA-DQA1	10.3244		LDHA	LDHA	4.37799		RASAL1	RASAL1	3.4626
HLA-DQA2	HLA-DQA2	471.639		LGALS2	LGALS2	46.8478		RASGEF1A	RASGEF1A	-3.56927
HLA-DQB1	HLA-DQB1	10.2128		LGALS3	LGALS3	-3.67884		RASGRF1	RASGRF1	-3.01896
HLA-DQB2	HLA-DQB2	15.2163		LHFPL6	LHFPL6	3.29083		RASSF2	RASSF2	4.633
HLA-DRA	HLA-DRA	9.59001		LILRB2	LILRB2	5.52113		RBP1	RBP1	4.85061
HLA-DRB1	HLA-DRB1	8.47351		LILRB5	LILRB5	6.65256		RETREG1	RETREG1	-3.68782
HLA-DRB5	HLA-DRB5	20.0315		LINC00278	LINC00278	7.84102		RGL1	RGL1	6.80916
HPGD	HPGD	-6.87681		LINC00504	LINC00504	-3.57416		RHOBTB1	RHOBTB1	5.22111
HPGDS	HPGDS	-11.3741		LINC00847	LINC00847	-3.46212		RMRP	RMRP	7.26285
HPSE	HPSE	3.8224		LINC01678	LINC01678	-4.00336		RNASE1	RNASE1	28.4892
HS3ST2	HS3ST2	-3.07932		LINC01827	LINC01827	-5.57448		RNASE2	RNASE2	3.88895
HSD11B1	HSD11B1	4.7113		LINC01857	LINC01857	-3.7427		RNASE6	RNASE6	4.39683
HSPA1B	HSPA1B	-3.79145		LINC02244	LINC02244	-11.2094		RNF24	RNF24	-3.37861
HSPA6	HSPA6	3.02479		LINC02432	LINC02432	-3.5518		ROR1-AS1	ROR1-AS1	-8.84561
HSPG2	HSPG2	-4.13224		LINC02470	LINC02470	-7.84446		RPS29	RPS29	4.09094
HYDIN	HYDIN	-3.13253		LINC02611	LINC02611	4.47535		RPS4Y1	RPS4Y1	383.354
HYI	HYI	-3.385		LINC02732	LINC02732	-3.83745		RRM2	RRM2	3.6309
ICAM4	ICAM4	-4.5802		LIPA	LIPA	-3.5093		RRP15	RRP15	3.39222
IDO1	IDO1	20.6436		LNCAROD	LNCAROD	12.7269		RTN1	RTN1	3.76819
IER2	IER2	3.26428		LRRC61	LRRC61	3.06406		S100A9	S100A9	4.61411
IFI27	IFI27	33.6925		LTBP2	LTBP2	7.57822		S100B	S100B	4.07002
IFI35	IFI35	3.31282		LY6E-DT	LY6E-DT	-3.59406		S100P	S100P	-10.3091
IFI44L	IFI44L	14.1671		LY9	LY9	-4.33115		SAMSN1	SAMSN1	3.12278
IFIT2	IFIT2	5.56356		LYNX1	LYNX1	3.51122		SCIMP	SCIMP	6.50338
IFIT3	IFIT3	6.5086		LYPD1	LYPD1	4.55978		SELENOP	SELENOP	6.53425
IFITM1	IFITM1	16.9511		MAD2L1	MAD2L1	6.48838		SEMA6B	SEMA6B	4.79625
IFITM2	IFITM2	8.33858		MAGEF1	MAGEF1	4.12496		SEPTIN4	SEPTIN4	-3.14177
IFITM3	IFITM3	5.91119		MAOA	MAOA	3.53072		SERPINI1	SERPINI1	-5.29433
IGFBP4	IGFBP4	17.8652		MAP3K7CL	MAP3K7CL	3.18315		SESN3	SESN3	3.19201
IGFLR1	IGFLR1	4.32481		MARCKSL1	MARCKSL1	3.51348		SGPL1	SGPL1	3.17322
IGKV1-6	IGKV1-6	4.63087		MARCO	MARCO	13.9738		SHCBP1	SHCBP1	3.13993
IL12RB1	IL12RB1	7.29952		MCM2	MCM2	3.31726		SIGLEC1	SIGLEC1	7.31632
IL15	IL15	3.51489		MCM4	MCM4	4.98911		SIGLEC10	SIGLEC10	3.61146
IL15RA	IL15RA	14.8714		MCM7	MCM7	3.6067		SIGLEC11	SIGLEC11	3.81889
IL18BP	IL18BP	11.0737		MEIKIN	MEIKIN	-3.11275		SIGLEC5	SIGLEC5	3.69902
IL1R2	IL1R2	3.78232		MERTK	MERTK	6.79812		SKAP1	SKAP1	-4.58243
IL21R	IL21R	4.36694		METTL7B	METTL7B	4.75022		SKIL	SKIL	3.01156
IL27	IL27	6.21022		MFAP5	MFAP5	3.97817		SLA	SLA	4.50198
IL31RA	IL31RA	5.83505		MFSD2A	MFSD2A	-3.14712		SLAMF9	SLAMF9	-5.09564
IL32	IL32	5.87125		MIF	MIF	4.67533		SLC1A7	SLC1A7	-3.56221
IL4I1	IL4I1	8.56786		MIR210HG	MIR210HG	4.96225		SLC22A18AS	SLC22A18AS	3.22258
IL7	IL7	3.12939		MKI67	MKI67	11.1706		SLC30A3	SLC30A3	-3.46418
IQGAP3	IQGAP3	-4.99278		MLXIPL	MLXIPL	5.716		SLC35F2	SLC35F2	3.36455
IRF1	IRF1	11.4441		MME	MME	-4.94747		SLC36A1	SLC36A1	3.57106
IRS1	IRS1	-3.22174		MMP2	MMP2	9.60917		SLC39A8	SLC39A8	6.08444
ISG20	ISG20	8.26637		MMP7	MMP7	15.8191		SLC46A1	SLC46A1	5.47554
ITGA3	ITGA3	-6.61333		MPEG1	MPEG1	4.97119		SLC5A3	SLC5A3	3.811
ITGAX	ITGAX	-4.09495		MRC1	MRC1	8.60268		SLC7A8	SLC7A8	5.66732
ITGB1BP1	ITGB1BP1	-3.17161		MRPS6	MRPS6	3.05944		SLC9A9	SLC9A9	6.78936
ITGB7	ITGB7	7.4461		MS4A14	MS4A14	-4.04091		SLCO2B1	SLCO2B1	10.9408
ITPKB	ITPKB	-3.20037		MS4A7	MS4A7	-5.63716		SLCO4A1	SLCO4A1	-3.13708
JAK2	JAK2	3.19451		MT1E	MT1E	4.7286		SMIM4	SMIM4	3.47475
JAK3	JAK3	17.9334		MT1F	MT1F	3.45614		SNHG5	SNHG5	-4.29408
KCNE1	KCNE1	-3.02332		MT1G	MT1G	20.6294		SNHG7	SNHG7	-3.08504
KCNJ1	KCNJ1	-4.14089		MT1H	MT1H	5.08122		SPON2	SPON2	-7.15269
KCTD17	KCTD17	3.27339		MT1X	MT1X	5.54576		SPRED1	SPRED1	3.89851
KDM5D	KDM5D	11.0168		MTFP1	MTFP1	3.81156		ST6GALNAC3	ST6GALNAC3	-4.06082
KLHDC7B	KLHDC7B	3.8906		MTRNR2L8	MTRNR2L8	-323.819		STAB1	STAB1	60.0729
KLK4	KLK4	-3.38648		MVB12B	MVB12B	3.25397		STEAP3	STEAP3	3.02526
KRT79	KRT79	-7.31175		MYBL2	MYBL2	6.73209		SUSD1	SUSD1	3.1456
LAG3	LAG3	13.4007		MYC	MYC	3.12512		SYTL1	SYTL1	-15.5439
LAP3	LAP3	7.06224		MYEOV	MYEOV	3.18538		TCF4	TCF4	4.29358
LAT	LAT	-4.61158		MYO1G	MYO1G	4.26624		TCTEX1D1	.	3.31004
LAYN	LAYN	-5.15132		MYO7A	MYO7A	4.64207		TDRD3	TDRD3	-6.62632
LEPR	LEPR	-3.15017		NAIP	NAIP	4.75146		TDRD9	TDRD9	-3.01245
LGALS2	LGALS2	49.1295		NAV1	NAV1	3.91255		TESC	TESC	4.80821
LGALS3	LGALS3	-3.47566		NCAPG	NCAPG	3.84024		TGFBI	TGFBI	5.37486
LGALS3BP	LGALS3BP	11.0712		NDC80	NDC80	3.70962		TGFBR3L	TGFBR3L	-3.01586
LGALSL	LGALSL	-3.98547		NDRG1	NDRG1	3.30461		TIFAB	TIFAB	7.02757
LILRB2	LILRB2	5.36608		NEIL3	NEIL3	3.35399		TIMP1	TIMP1	14.4418
LILRB5	LILRB5	4.86167		NIBAN1	NIBAN1	-5.65908		TLR7	TLR7	3.37544
LINC00278	LINC00278	15.2213		NISCH	NISCH	3.60631		TMEM106A	TMEM106A	4.66777
LINC00520	LINC00520	-5.91186		NKG7	NKG7	3.56667		TMEM119	TMEM119	3.64134
LINC01283	LINC01283	-3.81139		NME1	NME1	7.05437		TMEM173	.	3.61789
LINC01827	LINC01827	-4.23608		NMRK2	NMRK2	-4.8825		TMEM220	TMEM220	4.6456
LINC01857	LINC01857	-4.25081		NOP16	NOP16	5.63681		TMEM273	TMEM273	5.70057
LINC02244	LINC02244	-25.0361		NOP2	NOP2	3.01321		TMEM37	TMEM37	3.89272
LINC02356	LINC02356	-3.58006		NPAS2	NPAS2	-3.20103		TMEM38A	TMEM38A	-5.25133
LINC02384	LINC02384	5.48959		NPDC1	NPDC1	4.88557		TMIGD3	TMIGD3	3.20525
LINC02432	LINC02432	-3.4205		NT5DC2	NT5DC2	6.94222		TMSB4Y	TMSB4Y	4.00547
LINC02470	LINC02470	-8.47249		NUF2	NUF2	3.39098		TNFRSF11A	TNFRSF11A	9.44805
LINC02683	LINC02683	-3.88885		NUSAP1	NUSAP1	5.10582		TNFRSF18	TNFRSF18	-6.19869
LINC02732	LINC02732	-7.70781		OCSTAMP	OCSTAMP	12.7611		TNFRSF8	TNFRSF8	3.52344
LMNB1	LMNB1	3.36651		OIP5	OIP5	3.06124		TNS1	TNS1	4.62352
LPL	LPL	-8.34138		OLFML2B	OLFML2B	20.0384		TOP2A	TOP2A	4.01188
LRRCC1	LRRCC1	4.94204		OSM	OSM	6.83163		TPBG	TPBG	-4.08749
LRRK2	LRRK2	3.44092		P2RX7	P2RX7	-3.89562		TPD52L1	TPD52L1	-4.03275
LSP1	LSP1	-3.23574		P2RY6	P2RY6	11.6929		TRIB3	TRIB3	-4.58949
LST1	LST1	3.81201		PAPSS2	PAPSS2	4.40728		TRPV4	TRPV4	5.75405
LYNX1	LYNX1	6.20368		PCGF2	PCGF2	3.31849		TSIX	TSIX	-3.24107
LYPD5	LYPD5	6.29868		PCLAF	PCLAF	9.74455		TSKU	TSKU	-3.58378
LYZ	LYZ	5.22683		PCNA	PCNA	3.03927		TTC39B	TTC39B	-3.64068
MAFF	MAFF	-3.71184		PDE8A	PDE8A	-3.05529		TTTY14	TTTY14	6.49022
MAP1A	MAP1A	-3.88801		PDK4	PDK4	-4.13092		TYMS	TYMS	6.12565
MAP3K7CL	MAP3K7CL	8.16983		PDPN	PDPN	3.56967		UBE2C	UBE2C	4.418
MAPRE3	MAPRE3	-3.63214		PEBP4	PEBP4	-3.54782		UNC45B	UNC45B	-4.05296
MCOLN3	MCOLN3	-5.44313		PFKFB3	PFKFB3	4.72321		USP2-AS1	USP2-AS1	-3.55832
MDK	MDK	7.11284		PFKP	PFKP	3.06839		USP9Y	USP9Y	18.747
ME3	ME3	-6.51068		PHLDA2	PHLDA2	3.88125		UTY	UTY	14.7341
MEFV	MEFV	6.41718		PID1	PID1	5.62193		VNN3	VNN3	-3.46939
MEIKIN	MEIKIN	-6.07386		PIK3IP1	PIK3IP1	-3.47065		VSIG4	VSIG4	9.50091
MELTF	MELTF	-5.06511		PIMREG	PIMREG	5.79878		WIPF3	WIPF3	3.06296
MGLL	MGLL	-3.33089		PKMYT1	PKMYT1	4.27516		XIST	XIST	-43.6343
MGST1	MGST1	-5.01184		PLB1	PLB1	3.02765		YPEL4	YPEL4	-3.38472
MISP3	MISP3	-7.5255		PLEC	PLEC	3.99014		ZC3H12D	ZC3H12D	3.06327
MME	MME	-6.80558		PLEK2	PLEK2	3.68722		ZFY	ZFY	10.3591
MMEL1	MMEL1	-3.06291		PLIN2	PLIN2	-3.53737		ZFY-AS1	ZFY-AS1	4.28842
MMP25	MMP25	7.88316		PLK1	PLK1	6.94257		ZG16B	ZG16B	3.46855
MMP8	MMP8	-3.12133		PLTP	PLTP	4.49651		ZNF185	ZNF185	3.10148
MPEG1	MPEG1	5.27103		PLXNA1	PLXNA1	3.34599		ZNF22	ZNF22	3.47763
MRC1	MRC1	7.51248		PMEPA1	PMEPA1	3.30397		ZNF358	ZNF358	3.1635
MS4A14	MS4A14	-3.90668		PMP22	PMP22	5.54446		ZNF480	ZNF480	3.00444
MS4A6A	MS4A6A	5.92566		POLR2L	POLR2L	3.08315		ZNF667-AS1	ZNF667-AS1	-4.47768
MS4A7	MS4A7	-3.93243		POLR3G	POLR3G	3.08217		ZNF710	ZNF710	3.42951
MSMO1	MSMO1	-3.3016		POMC	POMC	3.56437		ZSCAN16-AS1	ZSCAN16-AS1	3.01909
MT1G	MT1G	12.6323		POU2F2	POU2F2	-3.03125
MT1H	MT1H	6.05129		PPA1	PPA1	4.04015
MT1X	MT1X	3.97337		PRC1	PRC1	6.06984
MT2A	MT2A	5.9455		PRKY	PRKY	7.80929
MTG1	MTG1	3.56402		PROCR	PROCR	6.3836
MTRNR2L8	MTRNR2L8	-368.535		PRSS21	PRSS21	-3.59783
MVB12B	MVB12B	4.48016		PRTFDC1	PRTFDC1	4.33988
MX1	MX1	5.48912		PRUNE2	PRUNE2	5.49419
MYADM	MYADM	-3.22264		PSAT1	PSAT1	-4.53947
MYO7A	MYO7A	4.35135		PSMC3IP	PSMC3IP	3.02213
MYOF	MYOF	3.754		PTGDS	PTGDS	-4.87258
NAIP	NAIP	6.02217		PTGER2	PTGER2	3.40079
NCAPH	NCAPH	-8.54747		PTGFRN	PTGFRN	3.05705
NCF1	NCF1	26.1803		PTPN7	PTPN7	3.24051
NCF4	NCF4	3.37092		PTPRN2	PTPRN2	3.1442
NCKAP1	NCKAP1	-3.42062		PTTG1	PTTG1	4.04113
NCS1	NCS1	-3.94513		PTX3	PTX3	-22.2398
NDN	NDN	3.30067		PVALB	PVALB	6.11164
NEDD9	NEDD9	-4.49287		PVT1	PVT1	5.71592
NFIX	NFIX	3.49985		RAD51	RAD51	3.01685
NMB	NMB	-7.32655		RAMP1	RAMP1	-3.11213
NMI	NMI	3.06397		RASGRF1	RASGRF1	-4.3111
NMRK2	NMRK2	-12.1369		RASSF2	RASSF2	3.35074
NPAS2	NPAS2	-4.17635		RETREG1	RETREG1	-3.9149
NPDC1	NPDC1	3.5004		RGL1	RGL1	5.29146
NRIP3	NRIP3	-5.36357		RGS16	RGS16	5.25526
OAF	OAF	3.00864		RHOBTB1	RHOBTB1	4.44049
OAS2	OAS2	3.24512		RNASE1	RNASE1	28.1727
OLFML3	OLFML3	16.4309		RNASE2	RNASE2	6.59312
OLR1	OLR1	-3.29957		RND3	RND3	3.18253
OSBP2	OSBP2	-3.32129		ROR1-AS1	ROR1-AS1	-4.60338
OTUB2	OTUB2	-4.48017		RPS4Y1	RPS4Y1	477.329
OTULINL	OTULINL	3.3974		RRM2	RRM2	11.5552
P2RX4	P2RX4	-4.04052		RTN1	RTN1	3.10262
P2RY14	P2RY14	3.17492		RTN4R	RTN4R	-5.48415
P2RY6	P2RY6	53.2472		S100A8	S100A8	18.2187
P2RY8	P2RY8	3.61233		S100A9	S100A9	17.2076
PALM2-AKAP2	.	3.19384		S100P	S100P	-10.7395
PAPLN	PAPLN	-3.59447		SBNO2	SBNO2	3.54364
PAQR5	PAQR5	-4.5729		SCIMP	SCIMP	3.39796
PDCD1LG2	PDCD1LG2	5.57644		SDS	SDS	-3.12311
PDE4D	PDE4D	-4.9917		SECTM1	SECTM1	4.72214
PDE8A	PDE8A	-3.15228		SELPLG	SELPLG	3.92611
PDLIM4	PDLIM4	-3.55107		SEMA4A	SEMA4A	4.0906
PDP1	PDP1	3.27426		SEMA4B	SEMA4B	3.87674
PEBP4	PEBP4	-3.4782		SEMA6B	SEMA6B	25.9738
PECR	PECR	-3.13855		SEPTIN1	SEPTIN1	-3.00016
PERP	PERP	-4.4137		SEPTIN4	SEPTIN4	-3.87973
PHGDH	PHGDH	-3.68142		SERPINA1	SERPINA1	7.95865
PHLDA1	PHLDA1	-4.10133		SERPINE1	SERPINE1	7.22448
PHLDA3	PHLDA3	-3.37743		SERPINF1	SERPINF1	4.73988
PIK3R3	PIK3R3	4.01318		SERPINI1	SERPINI1	-5.92965
PIM1	PIM1	3.05595		SGO1	SGO1	3.07799
PITPNA-AS1	PITPNA-AS1	-4.15722		SGPL1	SGPL1	3.16628
PLAAT3	PLAAT3	4.47702		SH3PXD2B	SH3PXD2B	5.08724
PLAAT4	PLAAT4	81.2755		SHCBP1	SHCBP1	5.48456
PLEKHA5	PLEKHA5	-7.54801		SIGLEC10	SIGLEC10	5.52532
PLIN2	PLIN2	-3.41319		SIGLEC14	SIGLEC14	3.4768
POMC	POMC	3.09314		SIGLEC5	SIGLEC5	4.38151
PPA1	PPA1	5.64104		SIGLEC7	SIGLEC7	3.06053
PRKAR2B	PRKAR2B	4.15913		SKA3	SKA3	3.09692
PRKY	PRKY	7.6379		SKAP1	SKAP1	-4.87582
PROC	PROC	-3.09396		SLA	SLA	3.304
PRSS21	PRSS21	-4.35139		SLAMF1	SLAMF1	5.61503
PRSS23	PRSS23	-3.54382		SLAMF7	SLAMF7	-3.16412
PRUNE2	PRUNE2	5.50643		SLAMF9	SLAMF9	-11.3541
PSD3	PSD3	-4.49155		SLC12A9	SLC12A9	3.11108
PSMB10	PSMB10	4.64443		SLC16A7	SLC16A7	3.14689
PSMB9	PSMB9	3.98114		SLC1A7	SLC1A7	-3.55613
PSME1	PSME1	3.69151		SLC25A19	SLC25A19	3.57677
PSME2	PSME2	7.08218		SLC25A23	SLC25A23	-3.14829
PSTPIP2	PSTPIP2	8.84905		SLC26A11	SLC26A11	-3.9997
PTER	PTER	-3.27655		SLC2A5	SLC2A5	3.19132
PTGER2	PTGER2	3.96348		SLC2A6	SLC2A6	3.54181
PTPRN2	PTPRN2	3.08791		SLC35F2	SLC35F2	6.01047
PTX3	PTX3	-32.2878		SLC39A8	SLC39A8	20.0413
PVALB	PVALB	4.3785		SLC46A1	SLC46A1	3.1536
PYHIN1	PYHIN1	3.39616		SLC5A3	SLC5A3	3.56478
RAB38	RAB38	-3.12666		SLC9A3R2	SLC9A3R2	3.07326
RAB39A	RAB39A	5.18397		SLC9A9	SLC9A9	4.64834
RAI14	RAI14	-4.1164		SLCO2B1	SLCO2B1	9.5553
RAMP1	RAMP1	-3.26595		SMOX	SMOX	5.67107
RAPGEF3	RAPGEF3	-3.52955		SNHG15	SNHG15	3.27535
RASGEF1A	RASGEF1A	-3.90258		SNHG5	SNHG5	-3.29053
RASGRF1	RASGRF1	-3.24117		SOCS3	SOCS3	5.27266
RBP1	RBP1	4.14828		SORL1	SORL1	4.07692
RETREG1	RETREG1	-6.322		SPAG5	SPAG5	3.36604
RFX5	RFX5	3.67372		SPC24	SPC24	3.41337
RGCC	RGCC	-3.34066		SPC25	SPC25	5.76079
RGL1	RGL1	5.42862		SPOCD1	SPOCD1	-3.28329
RGS20	RGS20	-4.49843		SPON2	SPON2	-7.96198
RHBDF1	RHBDF1	-4.2608		SPRED1	SPRED1	4.9385
RHOF	RHOF	-3.10392		SPSB1	SPSB1	-3.20767
RHOU	RHOU	3.22444		ST6GALNAC2	ST6GALNAC2	-3.55273
RNASE1	RNASE1	3.06056		ST8SIA4	ST8SIA4	3.83771
RNF213	RNF213	3.80697		STAB1	STAB1	42.0844
ROR1-AS1	ROR1-AS1	-13.5547		STEAP1	STEAP1	5.535
RPS4Y1	RPS4Y1	385.945		STEAP3	STEAP3	6.69211
RSAD2	RSAD2	4.44905		STX1A	STX1A	4.12948
RTN4R	RTN4R	-3.56681		SYP	SYP	3.50907
RTP4	RTP4	3.94774		SYTL1	SYTL1	-17.6189
RUFY4	RUFY4	3.23352		TCF19	TCF19	3.18582
S100A8	S100A8	4.96459		TCTEX1D1	.	9.72351
S100A9	S100A9	6.16762		TDRD3	TDRD3	-11.0159
S100P	S100P	-6.1568		TDRD9	TDRD9	-4.29314
SAMD9L	SAMD9L	3.39397		TEX14	TEX14	-3.08054
SCG3	SCG3	3.18		TGFBI	TGFBI	10.7467
SCG5	SCG5	-3.00547		TIFAB	TIFAB	5.40026
SCIMP	SCIMP	18.4312		TIMP1	TIMP1	28.8205
SDC2	SDC2	-3.52329		TK1	TK1	5.50532
SDC3	SDC3	5.55001		TLCD3A	TLCD3A	3.49869
SDS	SDS	-3.54558		TM4SF1	TM4SF1	3.36603
SECTM1	SECTM1	30.0418		TM4SF19-AS1	TM4SF19-AS1	-3.41038
SELENOP	SELENOP	3.00977		TMEM119	TMEM119	10.921
SEMA4D	SEMA4D	4.18141		TMEM132A	TMEM132A	6.76454
SEMA6B	SEMA6B	5.6647		TMEM140	TMEM140	-3.81401
SEPTIN1	SEPTIN1	-4.60166		TMEM173	.	6.14127
SERINC2	SERINC2	-4.63091		TMEM220	TMEM220	4.45619
SERPINA1	SERPINA1	11.4433		TMEM273	TMEM273	3.77091
SERPINB9P1	SERPINB9P1	3.13188		TMEM38A	TMEM38A	-3.92791
SERPING1	SERPING1	16.9416		TMIGD3	TMIGD3	3.50633
SERPINI1	SERPINI1	-4.68761		TNC	TNC	6.02967
SHISA4	SHISA4	6.11405		TNFRSF10C	TNFRSF10C	3.46402
SIGLEC1	SIGLEC1	7.86007		TNFRSF11A	TNFRSF11A	8.56407
SIGLEC10	SIGLEC10	5.08422		TNFRSF18	TNFRSF18	-3.17877
SIGLEC11	SIGLEC11	4.3429		TNFRSF6B	TNFRSF6B	15.0712
SIGLEC15	SIGLEC15	-3.46312		TNFRSF9	TNFRSF9	7.56689
SKAP1	SKAP1	-4.52723		TOP2A	TOP2A	8.06798
SLAMF9	SLAMF9	-22.1928		TPBG	TPBG	-3.15953
SLC11A1	SLC11A1	-3.07425		TPBGL	TPBGL	5.46218
SLC16A5	SLC16A5	-3.787		TPD52L1	TPD52L1	-5.89393
SLC1A7	SLC1A7	-3.6442		TPM2	TPM2	4.31114
SLC25A23	SLC25A23	-3.3021		TPX2	TPX2	6.39266
SLC25A29	SLC25A29	-3.90567		TREM1	TREM1	5.8031
SLC25A48	SLC25A48	-3.2558		TRIB3	TRIB3	-3.56172
SLC26A11	SLC26A11	-4.72519		TROAP	TROAP	5.59996
SLC28A3	SLC28A3	-6.8189		TSIX	TSIX	-3.35723
SLC2A6	SLC2A6	3.34966		TTC39B	TTC39B	-3.28009
SLC30A3	SLC30A3	-3.75336		TTTY14	TTTY14	5.46267
SLC39A8	SLC39A8	3.39461		TYMS	TYMS	17.403
SLC46A1	SLC46A1	3.52692		UBE2C	UBE2C	16.2288
SLC9A9	SLC9A9	3.5145		UBE2T	UBE2T	6.9999
SLCO2B1	SLCO2B1	5.51295		UHRF1	UHRF1	5.83983
SLCO4A1	SLCO4A1	-5.11233		UNC45B	UNC45B	-3.7575
SNHG32	SNHG32	-4.70306		USP2-AS1	USP2-AS1	-3.14978
SNHG5	SNHG5	-4.09236		USP9Y	USP9Y	16.0692
SNTA1	SNTA1	-3.18597		UTY	UTY	12.6044
SOCS1	SOCS1	21.0557		VCAN	VCAN	14.7049
SOCS3	SOCS3	5.35212		VSIG4	VSIG4	16.8781
SOD2	SOD2	3.39515		VWA1	VWA1	5.38873
SOX4	SOX4	-3.01104		WDR4	WDR4	3.44598
SPOCD1	SPOCD1	-7.74624		WDR54	WDR54	4.91614
SPP1	SPP1	-5.27556		WWC3	WWC3	3.46347
SPSB1	SPSB1	-3.01653		XIST	XIST	-43.6343
SPTBN1	SPTBN1	-4.67598		ZFY	ZFY	9.02233
SPTBN2	SPTBN2	-3.02371		ZNF22	ZNF22	3.44548
SSPN	SSPN	3.24437		ZNF480	ZNF480	3.99998
ST20-AS1	ST20-AS1	-3.08351		ZNF506	ZNF506	-3.24174
ST3GAL6-AS1	ST3GAL6-AS1	-3.23125		ZNF667-AS1	ZNF667-AS1	-4.97719
ST8SIA4	ST8SIA4	3.49065		ZNF710	ZNF710	3.09845
STAB1	STAB1	15.2721		ZSWIM4	ZSWIM4	4.67642
STAMBPL1	STAMBPL1	3.35916		ZWINT	ZWINT	4.70165
STAT1	STAT1	12.9893
STMN1	STMN1	-4.74276
STOM	STOM	3.24288
SVIL	SVIL	-3.89275
SYTL1	SYTL1	-8.68173
TAGAP	TAGAP	3.75839
TAP1	TAP1	6.85778
TAP2	TAP2	4.42304
TAPBPL	TAPBPL	6.45748
TBC1D10C	TBC1D10C	-3.38845
TDRD3	TDRD3	-14.1391
TDRD9	TDRD9	-8.66237
TEX2	TEX2	-3.04608
TGFBI	TGFBI	3.28761
TGFBR3L	TGFBR3L	-8.52195
THBD	THBD	-3.87243
TIE1	TIE1	-3.53204
TIFA	TIFA	3.19375
TIFAB	TIFAB	11.8308
TIMP1	TIMP1	4.7354
TIMP3	TIMP3	-6.37997
TLE1	TLE1	-3.0178
TLR7	TLR7	3.65808
TM4SF19	TM4SF19	-6.98299
TM4SF19-AS1	TM4SF19-AS1	-7.61819
TMEM106A	TMEM106A	3.53764
TMEM109	TMEM109	3.14446
TMEM114	TMEM114	-3.19479
TMEM173	.	3.84036
TMEM176A	TMEM176A	3.00025
TMEM229B	TMEM229B	6.74913
TMEM273	TMEM273	4.13025
TMEM38A	TMEM38A	-4.09332
TMEM45B	TMEM45B	-3.05765
TNFRSF12A	TNFRSF12A	-3.50336
TNFRSF18	TNFRSF18	-9.01265
TNFSF10	TNFSF10	6.67868
TNFSF13B	TNFSF13B	5.67176
TNFSF14	TNFSF14	-8.02519
TNFSF15	TNFSF15	-4.76908
TPBG	TPBG	-3.32049
TPD52L1	TPD52L1	-12.5291
TRPM2	TRPM2	3.06038
TRPV4	TRPV4	5.19371
TSIX	TSIX	-3.35723
TSKU	TSKU	-3.18723
TSPAN13	TSPAN13	-3.98958
TSPAN33	TSPAN33	3.2666
TTC3	TTC3	-3.37986
TTC39B	TTC39B	-3.03214
TTTY14	TTTY14	4.21804
TUBB2A	TUBB2A	-5.44495
TUBB3	TUBB3	-4.80037
TYMP	TYMP	4.21132
UBD	UBD	4.75824
UCHL1	UCHL1	-4.94972
UNC45B	UNC45B	-4.30879
USP2	USP2	-4.19047
USP2-AS1	USP2-AS1	-5.45309
USP30-AS1	USP30-AS1	5.82512
USP9Y	USP9Y	11.213
UTY	UTY	12.0718
VAMP5	VAMP5	12.9007
VSIG4	VSIG4	3.34444
WARS	.	8.44873
WWC3	WWC3	4.40431
WWTR1	WWTR1	-6.86469
XIST	XIST	-43.6343
ZBED3-AS1	ZBED3-AS1	-3.09475
ZFY	ZFY	8.64552
ZFY-AS1	ZFY-AS1	4.19677
ZNF22	ZNF22	3.4611
ZNF358	ZNF358	3.31426
ZNF419	ZNF419	-3.07033
ZNF433-AS1	ZNF433-AS1	-4.31292
ZNF667-AS1	ZNF667-AS1	-5.84629
ZNF749	ZNF749	-3.20615
