# Supplementary material for: Interleukin-27-polarized HIV-resistant M2 macrophages are a novel subtype of macrophages that express distinct antiviral gene profiles in individual cells: implication for the antiviral effect via different mechanisms in the individual cell-dependent manner
Source: Front Immunol. 2025 Mar 10;16:1550699. doi: 10.3389/fimmu.2025.1550699 (PMC11931227; doi:10.3389/fimmu.2025.1550699)
Supplement: Supplementary file 4 [file Table4.xlsx]

## Sheet: Sheet1
Table S4. Gene ID, Name, and fold changes in each DEG in Donor 2 cells
27Mac vs M2				6-M2d vs M2				BAY-M2d vs M2
Gene ID	Gene name	Fold change		Gene ID	Gene name	Fold change		Gene ID	Gene name	Fold change
ABCA6	ABCA6	-3.60299		AC064805.1	.	3.07446		AC007952.4	.	-3.5151
AC003093.1	.	-3.18628		AREG	AREG	3.42872		AC253572.2	.	-3.07149
AC005280.2	.	-6.60988		C1RL	C1RL	3.97635		FOSB	FOSB	-4.73789
AC007952.4	.	-4.33118		CAMP	CAMP	-3.23075		MT1G	MT1G	-3.66612
AC008035.1	.	-5.345		CCL4	CCL4	-3.04416		MT1H	MT1H	-4.59264
AC012146.1	.	-3.31348		CCL4L2	CCL4L2	-4.44111
AC025164.1	.	-3.04402		CD300E	CD300E	3.07882
AC026369.3	.	3.74398		COL9A2	COL9A2	-3.49506
AC078883.1	.	-3.91779		CR1	CR1	5.1545
AC100801.1	.	-12.2764		ENPP2	ENPP2	11.5655
AC110995.1	.	-3.60663		F13A1	F13A1	4.61086
AC131944.1	.	-4.98499		FPR1	FPR1	3.30798
AC245014.3	.	-3.77455		GAS6	GAS6	3.48412
AC253572.2	.	-3.86492		HSPA1B	HSPA1B	4.58907
ACKR3	ACKR3	-5.09593		IL2RA	IL2RA	4.05565
ADAM12	ADAM12	-3.44264		IL7R	IL7R	9.59899
ADAMTS6	ADAMTS6	-3.27408		JAK3	JAK3	7.29762
ADM	ADM	-7.79337		LINC01678	LINC01678	-3.3442
ADRA2B	ADRA2B	-6.29085		MARCO	MARCO	5.28663
ADSSL1	.	-3.68622		METTL7B	METTL7B	3.42725
AIM2	AIM2	9.68187		MMP7	MMP7	6.85017
AKAP6	AKAP6	-3.05743		OLFML2B	OLFML2B	3.7041
AL159166.1	.	-3.38837		PRG2	PRG2	3.45371
AL162414.1	.	11.2511		PTX3	PTX3	-3.75596
AL355075.4	.	-3.20525		RND3	RND3	3.04566
AL591468.1	.	3.14428		S100A8	S100A8	6.62605
ALOX5AP	ALOX5AP	-9.15303		S100A9	S100A9	4.45671
AMPD3	AMPD3	-5.28122		SEMA6B	SEMA6B	6.10897
ANKRD22	ANKRD22	11.2143		SLAMF1	SLAMF1	3.42834
ANO10	ANO10	-3.96331		SMOX	SMOX	3.12477
APOBEC3A	APOBEC3A	12.6813		SOCS3	SOCS3	5.49586
APOL1	APOL1	4.22973		THBS1	THBS1	3.29382
APOL3	APOL3	4.22052		TMEM176A	TMEM176A	4.15194
APOL4	APOL4	40.2223		TMEM176B	TMEM176B	3.41537
AREG	AREG	-4.8851		TNFRSF10C	TNFRSF10C	3.12769
ARFGEF3	ARFGEF3	-3.30277		VCAN	VCAN	4.09264
ARMH1	ARMH1	4.53013
ASCL2	ASCL2	4.9748
ASPHD2	ASPHD2	3.14422
ASPM	ASPM	-4.86451
BAALC	BAALC	-5.28091
BATF2	BATF2	4.66419
BCAR1	BCAR1	-3.58815
BCAT1	BCAT1	-3.0038
BCL11A	BCL11A	-3.01973
BCL2	BCL2	-3.07168
BHLHE40	BHLHE40	-3.13365
BIRC3	BIRC3	-4.68247
BIRC5	BIRC5	-5.30048
BNIP3	BNIP3	-3.86042
BX640514.2	.	-3.18223
BX664727.3	.	-3.06979
C15orf48	C15orf48	-6.97834
C1orf115	C1orf115	-3.11618
C1QA	C1QA	4.53477
C1QB	C1QB	23.0028
C1QC	C1QC	9.05109
C2	C2	4.65414
C3	C3	-4.65384
C5orf56	.	5.89376
CALHM6	CALHM6	11.3144
CAMP	CAMP	-4.17515
CCDC28B	CCDC28B	-3.10539
CCL22	CCL22	-12.499
CCL3	CCL3	-4.29435
CCL3L1	CCL3L1	-10.5999
CCL4	CCL4	-14.2579
CCL4L2	CCL4L2	-17.951
CCL8	CCL8	10.3748
CCNB1	CCNB1	-3.19703
CD300E	CD300E	-3.33169
CD300LB	CD300LB	-3.16559
CD38	CD38	31.4113
CD52	CD52	-4.19635
CD72	CD72	8.97046
CD93	CD93	-4.10119
CDC20	CDC20	-3.13566
CDK1	CDK1	-3.78565
CDKN1C	CDKN1C	4.11147
CDKN3	CDKN3	-3.16647
CENPF	CENPF	-5.3206
CENPK	CENPK	-3.60322
CENPM	CENPM	-4.3299
CEP55	CEP55	-3.71668
CFB	CFB	6.05448
CFH	CFH	4.86167
CIITA	CIITA	4.55681
CIR1	CIR1	-5.92544
CLEC4G	CLEC4G	4.10563
CLEC5A	CLEC5A	-8.78968
CLLU1OS	.	-3.07743
CLSPN	CLSPN	-3.02394
COL22A1	COL22A1	-4.83595
COL6A1	COL6A1	-3.8432
COLEC12	COLEC12	-5.45056
CPB2-AS1	CPB2-AS1	-3.00679
CPEB1	CPEB1	-3.21114
CRABP2	CRABP2	-3.20203
CSF1	CSF1	-3.2172
CSRP2	CSRP2	-5.39662
CTLA4	CTLA4	3.39952
CTSK	CTSK	-3.6613
CXCL1	CXCL1	-3.1178
CXCL10	CXCL10	6.93344
CXCL8	CXCL8	-6.10264
CXCL9	CXCL9	24.9129
CYP27B1	CYP27B1	-4.61292
DDIT4	DDIT4	-3.77341
DEGS2	DEGS2	5.6614
DEXI	DEXI	-5.39344
DHRS9	DHRS9	5.24323
DIRC3	DIRC3	-3.23148
DNASE2B	DNASE2B	-3.12474
DPCD	DPCD	-3.07759
DUSP2	DUSP2	-4.45419
DYSF	DYSF	4.50056
EGLN3	EGLN3	-5.5807
EMP2	EMP2	-3.16494
ENO2	ENO2	-4.71678
EPOP	EPOP	-3.12172
EPSTI1	EPSTI1	3.1732
ETV7	ETV7	14.9632
EXOC3L1	EXOC3L1	3.03635
FBXO6	FBXO6	3.26694
FCAR	FCAR	-3.0782
FCER2	FCER2	4.50323
FCGBP	FCGBP	-4.16341
FCGR1A	FCGR1A	3.94319
FCGR1B	FCGR1B	3.97033
FCGR2B	FCGR2B	-3.10525
FCGR3A	FCGR3A	3.82171
FCGR3B	FCGR3B	3.64465
FCN1	FCN1	-4.81558
FILIP1L	FILIP1L	-3.71135
FOSB	FOSB	-4.16776
FSCN1	FSCN1	-3.14921
FXYD1	FXYD1	-3.94586
G0S2	G0S2	-4.40264
GAL	GAL	-17.7198
GAPLINC	GAPLINC	-3.10629
GAS6	GAS6	4.0339
GATM	GATM	-3.95801
GBE1	GBE1	-3.59702
GBP1	GBP1	12.9949
GBP2	GBP2	5.93389
GBP4	GBP4	18.3345
GBP5	GBP5	78.0305
GCH1	GCH1	7.50077
GEM	GEM	-3.44631
GIMAP5	GIMAP5	4.12908
GIMAP7	GIMAP7	3.80105
GK	GK	4.37929
GNG2	GNG2	-3.59541
GOLGA7B	GOLGA7B	-3.11045
GP1BA	GP1BA	-4.57644
GPBAR1	GPBAR1	8.32874
GPR183	GPR183	-4.44228
GPR34	GPR34	-3.28819
GPR82	GPR82	-3.08956
GRIN3A	GRIN3A	4.59607
GTSE1	GTSE1	-3.29121
HACD1	HACD1	-3.01547
HAMP	HAMP	-5.70425
HAPLN3	HAPLN3	9.89851
HDGFL3	HDGFL3	-3.04262
HELLS	HELLS	-3.35306
HES1	HES1	-3.47094
HIF1A-AS3	HIF1A-AS3	-4.56446
HLA-C	HLA-C	3.00688
HLA-DOA	HLA-DOA	8.94339
HLA-DPA1	HLA-DPA1	3.58262
HLA-DPB1	HLA-DPB1	3.8618
HLA-DQA1	HLA-DQA1	3.96829
HLA-DQA2	HLA-DQA2	3.35708
HLA-DQB1	HLA-DQB1	3.53858
HLA-DQB2	HLA-DQB2	4.85911
HPGD	HPGD	-3.31376
HPGDS	HPGDS	-6.13986
HSD11B1	HSD11B1	8.05686
ID2	ID2	-3.01113
IDO1	IDO1	22.0149
IFI27	IFI27	13.1607
IFI35	IFI35	3.1781
IFI44L	IFI44L	5.8857
IFIT2	IFIT2	4.92788
IFIT3	IFIT3	4.11919
IFITM1	IFITM1	8.30787
IFITM3	IFITM3	3.15849
IGF1	IGF1	-3.18058
IL12RB1	IL12RB1	3.18549
IL15	IL15	4.33449
IL15RA	IL15RA	6.37443
IL1B	IL1B	-4.03193
IL27	IL27	6.05548
IL2RA	IL2RA	3.74509
IL31RA	IL31RA	5.33598
IRF1	IRF1	16.4523
ISG20	ISG20	5.94766
ITGB7	ITGB7	6.60503
JAK3	JAK3	4.00446
KREMEN1	KREMEN1	4.75289
LAG3	LAG3	7.43608
LAP3	LAP3	4.93745
LAYN	LAYN	-3.49291
LDHA	LDHA	-3.29671
LGALS1	LGALS1	-3.04242
LGALS3BP	LGALS3BP	6.62682
LINC00520	LINC00520	-3.97521
LINC01358	LINC01358	3.56297
LINC01954	LINC01954	-3.65159
LINC02244	LINC02244	-3.62296
LINC02458	LINC02458	-3.5444
LINC02732	LINC02732	-3.13947
LPL	LPL	-3.71355
LYPD1	LYPD1	-6.63528
LYPD5	LYPD5	6.0694
MACC1	MACC1	-3.21377
MAMLD1	MAMLD1	-3.14142
MARCO	MARCO	-4.48078
MDK	MDK	17.4384
MEFV	MEFV	4.60224
MIR210HG	MIR210HG	-5.99385
MIR3945HG	MIR3945HG	5.18324
MKI67	MKI67	-15.2559
MLLT11	MLLT11	-3.65118
MMP19	MMP19	-3.44214
MMP2-AS1	MMP2-AS1	-5.35176
MMP8	MMP8	-5.57953
MREG	MREG	-4.24398
MYBL2	MYBL2	-4.3521
MYC	MYC	-3.04858
NAV2	NAV2	-3.24831
NCAPH	NCAPH	-7.0449
NCF1	NCF1	4.66272
NCK2	NCK2	-3.06815
NES	NES	-4.95287
NFIX	NFIX	3.79906
NFKBIA	NFKBIA	-5.23038
NMRK2	NMRK2	-8.59546
NR4A2	NR4A2	-3.82925
NR4A3	NR4A3	-4.13018
NRGN	NRGN	-4.06024
NUSAP1	NUSAP1	-3.4309
OLR1	OLR1	-3.10253
P2RY14	P2RY14	5.69619
P2RY6	P2RY6	4.41651
P4HA1	P4HA1	-3.3643
PCLAF	PCLAF	-13.095
PHACTR1	PHACTR1	-3.80699
PHLDA1	PHLDA1	-4.67487
PID1	PID1	-3.60159
PITX1	PITX1	3.13104
PKIB	PKIB	-3.66396
PLAAT3	PLAAT3	4.08568
PLAAT4	PLAAT4	33.6518
PLEKHA5	PLEKHA5	-3.11294
PON2	PON2	-3.14093
PPM1H	PPM1H	-3.01999
PRG2	PRG2	-3.27004
PRR34-AS1	PRR34-AS1	-3.0956
PRXL2B	PRXL2B	-3.22069
PSD3	PSD3	-5.93889
PSMB10	PSMB10	3.54481
PSMB9	PSMB9	5.34039
PSME2	PSME2	5.65452
PTX3	PTX3	-5.42417
RAI14	RAI14	-3.37138
RAPH1	RAPH1	-3.64608
RASGRF1	RASGRF1	-3.24872
RGS1	RGS1	-4.07024
RGS16	RGS16	-4.13713
RGS20	RGS20	-3.10386
RHBDF1	RHBDF1	-3.09318
RHOF	RHOF	-3.30945
RMI2	RMI2	3.73593
ROR1-AS1	ROR1-AS1	-3.99164
RRM2	RRM2	-8.91189
RSAD2	RSAD2	3.03931
S100P	S100P	4.00115
SCG5	SCG5	-4.84102
SCIMP	SCIMP	3.20454
SECTM1	SECTM1	16.3109
SEL1L2	SEL1L2	-3.7827
SEPTIN4	SEPTIN4	5.69627
SERPINA1	SERPINA1	3.37047
SERPINE1	SERPINE1	-3.36997
SERPING1	SERPING1	10.7132
SIGLEC15	SIGLEC15	-8.04001
SLAMF7	SLAMF7	3.1987
SLC17A9	SLC17A9	-3.2578
SLC25A48	SLC25A48	-3.21481
SLC28A3	SLC28A3	-4.31482
SLC2A1	SLC2A1	-4.62345
SLC2A6	SLC2A6	-3.40627
SLC35F2	SLC35F2	-3.51775
SLCO4A1	SLCO4A1	-4.12047
SOCS1	SOCS1	12.9609
SPN	SPN	-3.02849
SPOCD1	SPOCD1	-3.41922
SPON2	SPON2	3.01212
SPP1	SPP1	-4.65856
SPRY1	SPRY1	-3.38101
SPTBN1	SPTBN1	-3.02569
STAT1	STAT1	10.1445
STX11	STX11	3.23935
SYNJ2	SYNJ2	-3.07312
SYT1	SYT1	-3.54395
TAP1	TAP1	6.30812
TAP2	TAP2	3.69653
TDRD9	TDRD9	-3.04851
THBD	THBD	-5.76885
TIMP3	TIMP3	-3.16981
TK1	TK1	-3.57206
TM4SF19	TM4SF19	-4.31209
TM4SF19-AS1	TM4SF19-AS1	-3.71102
TMEM114	TMEM114	-16.422
TMEM176A	TMEM176A	3.20482
TMEM176B	TMEM176B	3.29494
TNC	TNC	-4.01265
TNFAIP3	TNFAIP3	-3.46452
TNFRSF11A	TNFRSF11A	-4.73325
TNFRSF12A	TNFRSF12A	-3.27316
TNFRSF18	TNFRSF18	-6.92327
TNFRSF4	TNFRSF4	-9.42992
TNFRSF9	TNFRSF9	-13.1345
TNFSF10	TNFSF10	9.12953
TNFSF14	TNFSF14	-7.7899
TNFSF15	TNFSF15	-5.69922
TOP2A	TOP2A	-5.71567
TPD52L1	TPD52L1	-3.47228
TPX2	TPX2	-4.1483
TRAC	TRAC	-3.51071
TRAF1	TRAF1	-4.59924
TRIM69	TRIM69	3.2007
TROAP	TROAP	-3.23871
TSPAN12	TSPAN12	-3.45957
TUBB3	TUBB3	-3.15168
TYMP	TYMP	3.03713
TYMS	TYMS	-5.5683
UBE2C	UBE2C	-5.96571
UBE2L6	UBE2L6	4.19735
UCHL1	UCHL1	-3.10226
USP30-AS1	USP30-AS1	11.0899
VAMP5	VAMP5	12.4784
VCAN	VCAN	-7.91534
VEGFA	VEGFA	-4.98671
WARS	.	7.72499
WIPF3	WIPF3	-9.06006
