# Supplementary material for: Interleukin-27-polarized HIV-resistant M2 macrophages are a novel subtype of macrophages that express distinct antiviral gene profiles in individual cells: implication for the antiviral effect via different mechanisms in the individual cell-dependent manner
Source: Front Immunol. 2025 Mar 10;16:1550699. doi: 10.3389/fimmu.2025.1550699 (PMC11931227; doi:10.3389/fimmu.2025.1550699)
Supplement: Supplementary file 5 [file Table5.xlsx]

## Sheet: Sheet1
Table S5. A list of differentially expressed genes in 27-Mac compared to 6-M2d or BAY-M2d in donor 1
27-Mac vs 6-M2d				27-Mac vs BAY-M2d
Gene ID	Gene name	Fold change		Gene ID	Gene name	Fold change
AC005280.2	.	-8.75579		AC005280.2	.	-5.43709
AC009005.1	.	-3.46863		AC012146.1	.	-3.0791
AC023282.1	.	-3.10281		AC023282.1	.	-3.71168
AC078850.1	.	-5.06787		AC079630.1	.	3.18974
AC079630.1	.	4.14689		AC110995.1	.	-7.70644
AC092484.1	.	-3.73124		AC131944.1	.	-3.20877
AC092809.2	.	3.37541		AC144831.1	.	-3.02706
AC100858.3	.	-3.00356		ACOX2	ACOX2	-3.67908
ACOX2	ACOX2	-4.76215		ADAMTS6	ADAMTS6	-3.98381
ADAM8	ADAM8	-8.84075		ADGRE3	ADGRE3	-7.38102
ADAMTS6	ADAMTS6	-4.8175		AIM2	AIM2	13.4684
ADM	ADM	-3.80189		AKAP6	AKAP6	-3.61646
AIM2	AIM2	7.9126		AL162414.1	.	10.5004
AK5	AK5	-3.38602		AL591468.1	.	3.42457
AL162414.1	.	8.83052		AL627171.2	.	-3.20627
AL591468.1	.	3.45745		ALOX5AP	ALOX5AP	-5.02622
ALDH1A1	ALDH1A1	3.98638		ANKH	ANKH	-4.70552
ALDH1A2	ALDH1A2	-3.39589		ANKRD22	ANKRD22	34.1543
ALOX5	ALOX5	-5.51801		ANLN	ANLN	-3.51768
ALOX5AP	ALOX5AP	-7.28468		APOBEC3A	APOBEC3A	9.74345
ANKH	ANKH	-5.3685		APOL1	APOL1	4.28349
ANKRD22	ANKRD22	24.6845		APOL3	APOL3	7.09794
ANLN	ANLN	-7.58786		APOL4	APOL4	58.1503
APOBEC3A	APOBEC3A	56.1052		APOL6	APOL6	3.70306
APOBEC3B	APOBEC3B	-3.9389		ARMC9	ARMC9	-3.52569
APOC2	APOC2	-3.49444		ARMH1	ARMH1	3.02263
APOL1	APOL1	4.37859		ASCL2	ASCL2	6.51376
APOL3	APOL3	5.89126		ASPHD2	ASPHD2	4.27357
APOL4	APOL4	59.0892		ASPM	ASPM	-3.99308
APOL6	APOL6	3.87753		ASS1	ASS1	6.91042
AQP3	AQP3	-3.88215		BATF2	BATF2	4.94466
AREG	AREG	-5.82005		BATF3	BATF3	3.30145
ARG2	ARG2	-3.2867		BCL2	BCL2	-3.01357
ASCL2	ASCL2	7.40525		BIRC5	BIRC5	-3.88256
ASPM	ASPM	-8.08051		BNIP3	BNIP3	-3.06526
ASS1	ASS1	3.29793		BPI	BPI	3.40187
AURKB	AURKB	-6.53318		C15orf48	C15orf48	-3.95368
BATF2	BATF2	5.30374		C1QA	C1QA	4.49457
BIRC5	BIRC5	-8.59673		C1QB	C1QB	22.5746
BNIP3	BNIP3	-3.08422		C1QC	C1QC	5.4
BUB1	BUB1	-3.54587		C1R	C1R	4.19477
BUB1B	BUB1B	-4.14985		C1RL	C1RL	3.38541
C15orf48	C15orf48	-7.31529		C1S	C1S	4.35333
C1QA	C1QA	15.6821		C2	C2	4.79586
C1QB	C1QB	137.058		C5orf56	.	5.04325
C1QC	C1QC	36.4895		CACNA2D3	CACNA2D3	-3.96285
C1R	C1R	3.8824		CADM1	CADM1	-3.81523
C1S	C1S	3.86249		CALHM6	CALHM6	26.5341
C2	C2	4.71326		CCL22	CCL22	-6.06403
C20orf197	C20orf197	-3.13636		CCL3L1	CCL3L1	-3.59027
C3	C3	-3.28981		CCL4L2	CCL4L2	-3.05992
C5orf56	.	4.7191		CCL8	CCL8	15.2991
CACNA2D4	CACNA2D4	-3.04661		CD163L1	CD163L1	-5.43213
CALHM6	CALHM6	23.166		CD180	CD180	-3.69881
CAVIN3	CAVIN3	-3.71296		CD274	CD274	5.58053
CCL2	CCL2	-3.02488		CD300LB	CD300LB	-4.62814
CCL22	CCL22	-11.4703		CD38	CD38	25.198
CCL7	CCL7	-5.8427		CD40	CD40	4.2982
CCL8	CCL8	19.3708		CD52	CD52	-3.47693
CCN3	CCN3	-3.71751		CD72	CD72	7.33475
CCNA2	CCNA2	-4.96857		CD74	CD74	3.23342
CCNB1	CCNB1	-5.4898		CD93	CD93	-8.46076
CCNB2	CCNB2	-5.38723		CDC20	CDC20	-3.49483
CD101	CD101	-3.56801		CDK1	CDK1	-3.75333
CD163	CD163	-4.38988		CDKN2B	CDKN2B	-3.70912
CD163L1	CD163L1	-6.15793		CENPF	CENPF	-4.59988
CD209	CD209	6.62637		CENPM	CENPM	-3.94542
CD274	CD274	3.57333		CFB	CFB	11.3493
CD300E	CD300E	-5.85643		CFH	CFH	5.61915
CD38	CD38	29.9263		CHAC1	CHAC1	3.28496
CD72	CD72	3.40314		CIITA	CIITA	3.95746
CD74	CD74	4.38038		CLEC10A	CLEC10A	3.13801
CD93	CD93	-7.50946		COL22A1	COL22A1	-3.4726
CDC20	CDC20	-12.1806		COL6A1	COL6A1	-3.19882
CDC45	CDC45	-4.56064		COLEC12	COLEC12	-5.37334
CDC6	CDC6	-5.06095		CXCL10	CXCL10	26.4095
CDCA2	CDCA2	-4.17971		CXCL9	CXCL9	54.8108
CDCA3	CDCA3	-7.26789		DAB2	DAB2	-3.39102
CDCA5	CDCA5	-3.88571		DEGS2	DEGS2	3.45525
CDCA7	CDCA7	-3.20846		DEXI	DEXI	-4.96469
CDCA8	CDCA8	-4.50982		DNASE2B	DNASE2B	-4.81518
CDK1	CDK1	-10.7907		DYSF	DYSF	7.88759
CDKN2A	CDKN2A	-3.32846		EEPD1	EEPD1	-3.64422
CDKN2C	CDKN2C	-3.40641		ELOVL3	ELOVL3	3.51262
CDKN3	CDKN3	-7.00251		EMC9	EMC9	-3.04587
CDT1	CDT1	-5.28731		EMP1	EMP1	-3.89757
CEACAM4	CEACAM4	3.2636		EMP2	EMP2	-3.20304
CENPA	CENPA	-5.70565		ENPP2	ENPP2	3.49833
CENPF	CENPF	-7.91477		ETV7	ETV7	22.0401
CENPK	CENPK	-6.1983		EXOC3L1	EXOC3L1	4.56028
CENPM	CENPM	-10.14		FABP3	FABP3	-3.79359
CENPU	CENPU	-3.36169		FABP4	FABP4	-16.3924
CEP55	CEP55	-6.41429		FABP5	FABP5	-3.15247
CFB	CFB	5.80921		FAM241A	FAM241A	4.16055
CFH	CFH	6.0195		FAM92A	.	3.05615
CIITA	CIITA	8.02725		FBXO6	FBXO6	3.88967
CIT	CIT	-3.91484		FCGR1A	FCGR1A	4.76227
CKAP2L	CKAP2L	-4.9508		FCGR1B	FCGR1B	4.09722
CLEC10A	CLEC10A	5.11043		FGL2	FGL2	5.70812
CLEC5A	CLEC5A	-7.44848		FILIP1L	FILIP1L	-3.27191
CLSPN	CLSPN	-5.51083		FPR1	FPR1	6.21075
CLU	CLU	-3.10818		FPR2	FPR2	5.82807
CMPK2	CMPK2	3.36123		FSCN1	FSCN1	-5.64812
COL22A1	COL22A1	-7.09433		GAL	GAL	-4.62305
COL23A1	COL23A1	-3.43027		GAPLINC	GAPLINC	-3.20879
COL6A1	COL6A1	-3.11435		GAPT	GAPT	-3.21982
CRABP2	CRABP2	-3.51964		GATM	GATM	-4.87716
CRIP1	CRIP1	-3.03627		GBE1	GBE1	-3.02264
CSRP2	CSRP2	-12.4156		GBP1	GBP1	28.5547
CST6	CST6	-3.00219		GBP2	GBP2	7.79103
CTNNAL1	CTNNAL1	-3.32921		GBP3	GBP3	3.3202
CXADR	CXADR	-4.93654		GBP4	GBP4	31.6567
CXCL10	CXCL10	56.2963		GBP5	GBP5	107.345
CXCL9	CXCL9	59.463		GCH1	GCH1	18.9871
CYP19A1	CYP19A1	-3.15677		GIMAP7	GIMAP7	3.45451
CYP27B1	CYP27B1	-6.61066		GK	GK	3.8841
DEPDC1	DEPDC1	-4.768		GNG2	GNG2	-10.4787
DERL3	DERL3	-3.17623		GOLGA7B	GOLGA7B	-3.12264
DEXI	DEXI	-4.46977		GPBAR1	GPBAR1	5.65036
DHRS9	DHRS9	3.73173		GPR183	GPR183	-7.12183
DIAPH3	DIAPH3	-4.75905		GPR34	GPR34	-4.72535
DLGAP3	DLGAP3	-3.45901		GRIN3A	GRIN3A	6.50151
DLGAP5	DLGAP5	-5.1146		GUCY1B1	GUCY1B1	3.57163
DNAAF4	DNAAF4	-3.00061		HAMP	HAMP	-5.13057
DPCD	DPCD	-3.94419		HAPLN3	HAPLN3	29.4258
DTL	DTL	-4.51443		HDAC9	HDAC9	-5.08827
DYSF	DYSF	4.72791		HIST1H3B	.	-4.08256
E2F1	E2F1	-5.74705		HIST1H3C	.	-3.30046
E2F8	E2F8	-3.10334		HLA-DOA	HLA-DOA	12.2062
EBPL	EBPL	-3.49014		HLA-DPA1	HLA-DPA1	3.68819
EEPD1	EEPD1	-3.28309		HLA-DPB1	HLA-DPB1	3.29786
ELOVL3	ELOVL3	3.06306		HLA-DQA1	HLA-DQA1	4.38795
EMC9	EMC9	-4.57327		HLA-DQA2	HLA-DQA2	4.01763
EMILIN1	EMILIN1	-3.04667		HLA-DQB1	HLA-DQB1	3.40889
EMP1	EMP1	-4.14872		HPGDS	HPGDS	-7.75357
EMP2	EMP2	-3.90055		HS3ST2	HS3ST2	-5.03921
ENO2	ENO2	-4.1412		HSD11B1	HSD11B1	5.21971
EPSTI1	EPSTI1	3.60806		HTR2B	HTR2B	-4.28115
EREG	EREG	-3.38946		IDO1	IDO1	27.4285
ESCO2	ESCO2	-4.29739		IFI27	IFI27	45.2297
ETV7	ETV7	16.3992		IFIT2	IFIT2	4.46809
EXO1	EXO1	-3.1251		IFIT3	IFIT3	3.82497
EXOC3L1	EXOC3L1	4.48281		IFITM1	IFITM1	7.76822
F13A1	F13A1	-9.50462		IFITM3	IFITM3	3.14341
F3	F3	-3.49192		IGF1	IGF1	-5.00477
FAM111B	FAM111B	-5.0903		IGKV1-6	IGKV1-6	4.63087
FBP1	FBP1	-3.45903		IL15	IL15	5.58002
FCGR1B	FCGR1B	3.1177		IL15RA	IL15RA	8.48572
FGD2	FGD2	4.76006		IL27	IL27	6.85347
FGL2	FGL2	10.6913		IL31RA	IL31RA	6.2913
FILIP1L	FILIP1L	-4.52261		IL32	IL32	5.78715
FN1	FN1	-12.4481		INKA1	INKA1	-3.48676
FOXM1	FOXM1	-4.21051		IQGAP3	IQGAP3	-3.38192
FRMD3	FRMD3	5.4196		IRF1	IRF1	17.244
FSCN1	FSCN1	-3.19133		ISG20	ISG20	7.12968
FYN	FYN	-3.2742		ITGB7	ITGB7	6.2415
G0S2	G0S2	-6.0518		JAK2	JAK2	3.18032
GAL	GAL	-5.41037		JAK3	JAK3	6.32792
GBP1	GBP1	28.3428		KCNMA1	KCNMA1	3.26501
GBP2	GBP2	4.37809		KREMEN1	KREMEN1	3.36793
GBP3	GBP3	3.7013		LAG3	LAG3	12.9942
GBP4	GBP4	26.529		LAP3	LAP3	4.21602
GBP5	GBP5	74.1861		LGALS3BP	LGALS3BP	5.21027
GCH1	GCH1	18.898		LINC01954	LINC01954	-3.10609
GEM	GEM	-3.58414		LINC02384	LINC02384	5.46147
GFOD1	GFOD1	-3.09879		LPL	LPL	-4.35398
GGH	GGH	-3.24932		LRRK2	LRRK2	3.41764
GIMAP5	GIMAP5	3.32816		LTBP2	LTBP2	-3.20076
GIMAP7	GIMAP7	3.73269		LTC4S	LTC4S	-6.34652
GINS2	GINS2	-5.28714		LYPD1	LYPD1	-4.39018
GNG12	GNG12	-3.3832		LYPD5	LYPD5	5.5567
GNG2	GNG2	-6.00088		MAP3K7CL	MAP3K7CL	6.24951
GPBAR1	GPBAR1	12.4061		MARCO	MARCO	-3.68374
GPR183	GPR183	-6.54832		MCOLN3	MCOLN3	-3.5402
GPSM2	GPSM2	-3.62532		MDK	MDK	7.97345
GRIN3A	GRIN3A	6.07052		ME3	ME3	-3.00022
GTSE1	GTSE1	-6.57238		MEFV	MEFV	4.30147
GXYLT2	GXYLT2	-3.75544		MEIKIN	MEIKIN	-3.20597
H2AFX	.	-3.65839		MELTF	MELTF	-3.16622
HAMP	HAMP	-4.61331		MERTK	MERTK	-4.12486
HAPLN3	HAPLN3	18.9945		MGLL	MGLL	-3.07169
HELLS	HELLS	-4.53193		MIR210HG	MIR210HG	-6.44876
HIST1H1A	.	-3.51596		MISP3	MISP3	-3.04824
HIST1H1B	.	-5.42396		MKI67	MKI67	-5.67608
HIST1H2AB	.	-3.38372		MMD	MMD	-3.64317
HIST1H2AL	.	-3.19777		MMP19	MMP19	-3.34193
HIST1H3B	.	-8.85206		MMP25	MMP25	5.2298
HIST1H3C	.	-5.62913		MMP25-AS1	MMP25-AS1	3.23918
HIST1H3G	.	-3.70872		MT1G	MT1G	8.86603
HIST1H4C	.	-3.61068		MT1H	MT1H	6.4531
HJURP	HJURP	-4.71488		MT2A	MT2A	3.89746
HLA-DMA	HLA-DMA	3.36407		MYBL2	MYBL2	-4.13104
HLA-DMB	HLA-DMB	3.29751		NCAPH	NCAPH	-4.59354
HLA-DOA	HLA-DOA	21.0911		NCF1	NCF1	11.4781
HLA-DPA1	HLA-DPA1	6.48737		NFIX	NFIX	3.07921
HLA-DPB1	HLA-DPB1	6.73325		NMB	NMB	-4.19005
HLA-DQA1	HLA-DQA1	8.26929		NMRK2	NMRK2	-5.25446
HLA-DQA2	HLA-DQA2	7.991		NUPR1	NUPR1	3.33458
HLA-DQB1	HLA-DQB1	7.42897		OTOA	OTOA	-5.73458
HLA-DQB2	HLA-DQB2	4.15562		P2RY14	P2RY14	3.14836
HLA-DRA	HLA-DRA	5.41215		P2RY6	P2RY6	3.89133
HLA-DRB1	HLA-DRB1	3.72872		PCED1B-AS1	PCED1B-AS1	-3.14451
HLA-DRB5	HLA-DRB5	4.43347		PCLAF	PCLAF	-5.14357
HMGB3	HMGB3	-4.63833		PDCD1LG2	PDCD1LG2	4.01855
HMMR	HMMR	-5.64907		PHLDA1	PHLDA1	-3.94673
HPGDS	HPGDS	-5.8233		PID1	PID1	-5.31773
HRH2	HRH2	-3.09598		PIM1	PIM1	4.77153
HTRA1	HTRA1	-7.72219		PIMREG	PIMREG	-3.09862
HTRA3	HTRA3	-4.30721		PKIB	PKIB	-5.09308
IDO1	IDO1	30.8346		PLAAT3	PLAAT3	3.80669
IFI27	IFI27	46.0085		PLAAT4	PLAAT4	49.3725
IFI44L	IFI44L	8.01706		PLEKHA5	PLEKHA5	-3.45092
IFIH1	IFIH1	3.10995		PLK1	PLK1	-3.33994
IFIT1	IFIT1	3.99504		PSAT1	PSAT1	4.03546
IFIT2	IFIT2	9.09871		PSMB10	PSMB10	3.13264
IFIT3	IFIT3	8.46973		PSMB8	PSMB8	3.02656
IFITM1	IFITM1	21.9292		PSMB9	PSMB9	6.52261
IGFBP2	IGFBP2	-3.5412		PSME2	PSME2	5.38651
IGKV1-6	IGKV1-6	4.63087		PSTPIP2	PSTPIP2	3.44349
IL12RB1	IL12RB1	3.87302		PTX3	PTX3	-3.09419
IL15	IL15	5.11519		RAPH1	RAPH1	-4.33578
IL15RA	IL15RA	4.52607		RIPOR2	RIPOR2	3.47227
IL18BP	IL18BP	6.41804		RMI2	RMI2	3.34439
IL1B	IL1B	-3.40511		RMRP	RMRP	-4.15108
IL1R2	IL1R2	-3.35344		RNASE1	RNASE1	-9.30848
IL27	IL27	6.49827		RRM2	RRM2	-4.72588
IL31RA	IL31RA	5.39092		RUFY4	RUFY4	3.21208
IL32	IL32	7.65548		S100A8	S100A8	3.81647
IL7R	IL7R	-21.2007		SDC3	SDC3	3.23056
IQGAP3	IQGAP3	-3.50428		SECTM1	SECTM1	14.9829
IRF1	IRF1	14.2917		SEPTIN4	SEPTIN4	6.77337
ISG20	ISG20	8.54708		SERPINA1	SERPINA1	5.56044
ITGAL	ITGAL	3.15671		SERPING1	SERPING1	19.8484
ITGAV	ITGAV	-4.06627		SESN3	SESN3	-3.49909
ITGB7	ITGB7	5.14809		SHISA4	SHISA4	3.35441
JAK2	JAK2	4.91211		SIGLEC15	SIGLEC15	-3.49977
KCNMA1	KCNMA1	5.13822		SLAMF7	SLAMF7	6.25013
KCNN4	KCNN4	-4.37055		SLAMF9	SLAMF9	-4.35524
KIF11	KIF11	-4.00313		SLC16A10	SLC16A10	-3.46471
KIF14	KIF14	-3.8578		SLC17A9	SLC17A9	-3.49121
KIF15	KIF15	-3.42757		SLC6A12	SLC6A12	3.0202
KIF20A	KIF20A	-4.93668		SLC7A8	SLC7A8	-3.07122
KIF23	KIF23	-3.06983		SNX10	SNX10	6.09413
KIF2C	KIF2C	-4.85258		SOCS1	SOCS1	34.1484
KIF4A	KIF4A	-3.82216		SOCS3	SOCS3	6.59987
KIFC1	KIFC1	-5.22386		SOD2	SOD2	4.62446
KNL1	KNL1	-3.63943		SPOCD1	SPOCD1	-4.10379
LAG3	LAG3	11.7932		SPON2	SPON2	3.77519
LAMB3	LAMB3	-3.00522		SPP1	SPP1	-4.05994
LAPTM4B	LAPTM4B	-3.31865		SPTBN1	SPTBN1	-3.31215
LBH	LBH	-3.12718		STAB1	STAB1	-3.9335
LDHA	LDHA	-4.3002		STAT1	STAT1	10.4814
LGALS3BP	LGALS3BP	4.67392		STMN1	STMN1	-5.8617
LINC00173	LINC00173	3.3712		STX11	STX11	4.25389
LINC02345	LINC02345	-5.34456		TAP1	TAP1	11.9156
LNCAROD	LNCAROD	-4.82246		TAP2	TAP2	4.96605
LPL	LPL	-3.96449		THBD	THBD	-8.40198
LRRK2	LRRK2	5.56197		TIFA	TIFA	4.58972
LTBP2	LTBP2	-6.6789		TIMP1	TIMP1	-3.04976
LUCAT1	LUCAT1	-3.66096		TIMP3	TIMP3	-7.97094
LYPD1	LYPD1	-3.63846		TK1	TK1	-3.26583
LYPD5	LYPD5	5.42661		TM4SF19	TM4SF19	-3.85172
MAD2L1	MAD2L1	-5.81909		TMEM114	TMEM114	-5.60262
MAOA	MAOA	-3.30398		TMEM130	TMEM130	3.91249
MARCKSL1	MARCKSL1	-3.45393		TMEM229B	TMEM229B	3.85917
MARCO	MARCO	-28.5853		TNFAIP6	TNFAIP6	3.62943
MCM10	MCM10	-3.62415		TNFRSF11A	TNFRSF11A	-8.69778
MCM2	MCM2	-3.77128		TNFSF10	TNFSF10	17.5471
MCM4	MCM4	-3.12728		TNFSF13B	TNFSF13B	3.16507
MCM7	MCM7	-5.75125		TNFSF14	TNFSF14	-3.26718
MDK	MDK	4.84982		TNFSF15	TNFSF15	-3.03377
MEFV	MEFV	5.22074		TOP2A	TOP2A	-3.88188
MELTF	MELTF	-4.80634		TPD52L1	TPD52L1	-3.10684
MERTK	MERTK	-6.00355		TPX2	TPX2	-3.67773
METTL1	METTL1	-3.12748		TUBB2A	TUBB2A	-3.28324
MFAP5	MFAP5	-3.0942		TXN	TXN	4.07726
MIF	MIF	-4.61013		TYMS	TYMS	-4.55973
MIR210HG	MIR210HG	-5.4498		UBD	UBD	4.75824
MKI67	MKI67	-13.1026		UBE2C	UBE2C	-4.02634
MLLT11	MLLT11	-3.45009		UBE2L6	UBE2L6	3.8957
MMP2	MMP2	-5.03315		USP30-AS1	USP30-AS1	10.5455
MMP25	MMP25	4.64497		USP53	USP53	-3.0935
MMP25-AS1	MMP25-AS1	4.43838		VAMP5	VAMP5	14.8374
MMP2-AS1	MMP2-AS1	-3.17767		VCAN	VCAN	-3.19924
MMP7	MMP7	-15.6445		WARS	.	13.3928
MMP8	MMP8	-3.05711		WIPF3	WIPF3	-4.52976
MND1	MND1	-3.21975		ZSCAN16-AS1	ZSCAN16-AS1	-3.3772
MS4A4A	MS4A4A	-3.01345
MX1	MX1	3.48668
MYBL2	MYBL2	-9.64866
MYC	MYC	-3.85725
NAV1	NAV1	-3.99825
NCAPG	NCAPG	-4.44724
NCAPH	NCAPH	-4.61128
NCF1	NCF1	12.5438
NCS1	NCS1	-3.4797
NEIL3	NEIL3	-3.76122
NES	NES	-3.17734
NIBAN2	NIBAN2	-3.41028
NKG7	NKG7	-3.70009
NMB	NMB	-3.33876
NME1	NME1	-3.93537
NRGN	NRGN	-3.96984
NRIP3	NRIP3	-3.80697
NUF2	NUF2	-3.50029
NUPR1	NUPR1	4.59532
NUSAP1	NUSAP1	-6.3513
OLFML2B	OLFML2B	-6.80686
OLFML3	OLFML3	12.1495
OLR1	OLR1	-3.0949
ORC6	ORC6	-3.29481
P2RY14	P2RY14	3.10065
P2RY6	P2RY6	4.55378
PAICS	PAICS	-3.31936
PALM2-AKAP2	.	3.40369
PAPSS2	PAPSS2	-3.20377
PAQR5	PAQR5	-3.71241
PCED1B-AS1	PCED1B-AS1	-4.38185
PCLAF	PCLAF	-11.2007
PDCD1LG2	PDCD1LG2	3.5089
PDLIM4	PDLIM4	-4.8374
PDPN	PDPN	-3.54848
PHF19	PHF19	-4.5411
PID1	PID1	-4.711
PIMREG	PIMREG	-6.95867
PKIB	PKIB	-3.36322
PKMYT1	PKMYT1	-5.45578
PLAAT3	PLAAT3	4.17457
PLAAT4	PLAAT4	56.264
PLAU	PLAU	-3.0131
PLB1	PLB1	-3.08021
PLEK2	PLEK2	-4.3157
PLK1	PLK1	-7.59091
PLPP1	PLPP1	3.0723
PLTP	PLTP	-6.77737
PNP	PNP	-3.84489
PRC1	PRC1	-6.63046
PRG2	PRG2	-9.35411
PRSS23	PRSS23	-3.4849
PRTFDC1	PRTFDC1	-3.56247
PSMB10	PSMB10	3.07214
PSMB9	PSMB9	3.8395
PSMC3IP	PSMC3IP	-3.97946
PSME2	PSME2	3.31174
PSTPIP2	PSTPIP2	5.31522
PTTG1	PTTG1	-4.02735
PVT1	PVT1	-4.52327
PYHIN1	PYHIN1	3.6956
RAC3	RAC3	-3.95546
RAD51	RAD51	-3.86187
RAD54L	RAD54L	-3.06808
RAI14	RAI14	-3.06987
RDM1	RDM1	-3.03012
RGCC	RGCC	-3.66104
RGS16	RGS16	-5.62534
RNASE1	RNASE1	-9.20506
RND3	RND3	-3.38385
RNF144B	RNF144B	4.31565
RRM2	RRM2	-15.0399
RSAD2	RSAD2	4.94865
RTP4	RTP4	3.6106
RUFY4	RUFY4	3.37064
RUNX2	RUNX2	-3.21978
S100A10	S100A10	-3.39362
S100A8	S100A8	-3.66973
S1PR1	S1PR1	-3.19657
SAMD4A	SAMD4A	3.61121
SAMD9L	SAMD9L	5.25608
SCG5	SCG5	-3.71264
SCIMP	SCIMP	5.42421
SCPEP1	SCPEP1	3.00442
SDC3	SDC3	3.37167
SECTM1	SECTM1	6.36189
SEMA4B	SEMA4B	-3.02513
SEMA4D	SEMA4D	3.35547
SEMA6B	SEMA6B	-4.5852
SEPTIN4	SEPTIN4	8.36435
SERPINE1	SERPINE1	-15.3014
SERPING1	SERPING1	12.3135
SGO1	SGO1	-3.36734
SH3PXD2B	SH3PXD2B	-3.9001
SHCBP1	SHCBP1	-4.59682
SIGLEC1	SIGLEC1	4.07328
SIGLEC15	SIGLEC15	-3.45294
SKA3	SKA3	-3.20822
SLAMF1	SLAMF1	-4.71563
SLAMF7	SLAMF7	7.14457
SLC11A1	SLC11A1	-3.83846
SLC12A8	SLC12A8	-3.46866
SLC16A10	SLC16A10	-5.62273
SLC16A6	SLC16A6	-3.80613
SLC16A7	SLC16A7	-3.18011
SLC17A9	SLC17A9	-4.0027
SLC28A3	SLC28A3	-3.44992
SLC2A5	SLC2A5	-3.56552
SLC35F2	SLC35F2	-3.75011
SLC39A8	SLC39A8	-5.90384
SLCO4A1	SLCO4A1	-3.45433
SMAD6	SMAD6	-3.214
SMARCD3	SMARCD3	3.47422
SNX10	SNX10	4.91416
SOCS1	SOCS1	27.8003
SOX4	SOX4	-4.6912
SPAG5	SPAG5	-4.43254
SPC24	SPC24	-3.87715
SPC25	SPC25	-5.1266
SPON2	SPON2	4.20234
SPP1	SPP1	-6.96696
SPRED1	SPRED1	-3.34331
SPRED3	SPRED3	-3.515
SPTBN1	SPTBN1	-3.45086
STAT1	STAT1	15.8501
STAT2	STAT2	3.05189
STEAP1	STEAP1	-5.62433
STEAP3	STEAP3	-3.16092
STMN1	STMN1	-7.60813
STX11	STX11	4.35363
STX1A	STX1A	-4.21168
TAGAP	TAGAP	3.62888
TAP1	TAP1	11.262
TAP2	TAP2	5.11778
TAPBPL	TAPBPL	3.82469
TCEAL9	TCEAL9	-3.19854
TCF19	TCF19	-3.99699
TCTEX1D1	.	-6.62812
TGFBI	TGFBI	-3.26884
TGFBR3L	TGFBR3L	-6.88182
THBD	THBD	-10.7916
TIFA	TIFA	3.13379
TIMP1	TIMP1	-6.08619
TK1	TK1	-7.92945
TM4SF1	TM4SF1	-4.29431
TM4SF19	TM4SF19	-4.13493
TMEM106C	TMEM106C	-4.25938
TMEM114	TMEM114	-4.84709
TMEM119	TMEM119	-5.32915
TMEM130	TMEM130	3.30744
TMEM140	TMEM140	4.19779
TMEM229B	TMEM229B	4.16018
TMEM45B	TMEM45B	-4.6009
TMEM52B	TMEM52B	-3.42221
TNC	TNC	-6.66935
TNFAIP2	TNFAIP2	3.81239
TNFRSF10D	TNFRSF10D	-3.77159
TNFRSF11A	TNFRSF11A	-7.884
TNFRSF12A	TNFRSF12A	-6.6365
TNFRSF6B	TNFRSF6B	-12.0153
TNFRSF9	TNFRSF9	-7.67516
TNFSF10	TNFSF10	8.9602
TNFSF14	TNFSF14	-5.12789
TNFSF15	TNFSF15	-4.41591
TOP2A	TOP2A	-7.80655
TPBGL	TPBGL	-3.29347
TPM2	TPM2	-5.7124
TPX2	TPX2	-7.90356
TREM1	TREM1	-7.17366
TRIM22	TRIM22	3.57475
TRIM69	TRIM69	3.12078
TRIP13	TRIP13	-3.62838
TROAP	TROAP	-6.41023
TSPAN13	TSPAN13	-5.55957
TUBA1C	TUBA1C	-4.16216
TUBB	TUBB	-3.48803
TUBB3	TUBB3	-9.97054
TYMS	TYMS	-12.9542
UBD	UBD	4.63733
UBE2C	UBE2C	-14.7901
UBE2L6	UBE2L6	3.45432
UBE2T	UBE2T	-5.14608
UHRF1	UHRF1	-6.5606
USP30-AS1	USP30-AS1	12.3927
USP53	USP53	-3.55188
VAMP5	VAMP5	8.29924
VCAN	VCAN	-34.8168
VNN1	VNN1	-3.39464
VSIG4	VSIG4	-5.04662
WARS	.	12.7329
WDR34	.	-4.04424
WDR54	WDR54	-3.54322
WEE1	WEE1	-3.13212
ZNF367	ZNF367	-3.08318
ZSWIM4	ZSWIM4	-4.36715
ZWINT	ZWINT	-3.52574
