# Supplementary material for: Interleukin-27-polarized HIV-resistant M2 macrophages are a novel subtype of macrophages that express distinct antiviral gene profiles in individual cells: implication for the antiviral effect via different mechanisms in the individual cell-dependent manner
Source: Front Immunol. 2025 Mar 10;16:1550699. doi: 10.3389/fimmu.2025.1550699 (PMC11931227; doi:10.3389/fimmu.2025.1550699)
Supplement: Supplementary file 6 [file Table6.xlsx]

## Sheet: Sheet1
Tabel S6. A list of differentially expressed genes in 27-Mac compared to 6-M2d or BAY-M2d in donor 2
27Mac vs 6M2d D2				27Mac vs Bay-M2d D2
Gene ID	Gene name	Fold change		Gene ID	Gene name	Fold change
ABCA6	ABCA6	-4.1689		AC003093.1	.	-3.36337
AC003093.1	.	-3.74238		AC005280.2	.	-6.2379
AC005280.2	.	-6.03714		AC012146.1	.	-3.21772
AC007032.1	.	-4.93664		AC026369.3	.	3.58925
AC007952.4	.	-5.66043		AC078883.1	.	-3.90538
AC015912.3	.	-3.14845		AC100801.1	.	-7.45733
AC016831.1	.	-3.97244		AC110995.1	.	-3.3272
AC025164.1	.	-3.1754		ADM	ADM	-5.36457
AC026310.2	.	-4.20723		ADRA2B	ADRA2B	-5.27699
AC026369.3	.	3.98062		ADSSL1	.	-3.94885
AC064805.1	.	-3.02486		AIM2	AIM2	8.79095
AC078850.1	.	-4.68084		AK8	AK8	-3.51771
AC078883.1	.	-3.09003		AL139246.5	.	-3.1476
AC079630.1	.	3.6019		AL162414.1	.	9.68491
AC092809.2	.	3.47841		AL591468.1	.	3.29239
AC093821.1	.	-3.09448		ALOX5AP	ALOX5AP	-7.85798
AC100801.1	.	-10.5901		AMPD3	AMPD3	-4.10589
AC239799.2	.	-3.32121		ANKRD22	ANKRD22	11.2143
AC245014.3	.	-3.85656		ANO10	ANO10	-3.34696
AC253572.2	.	-4.2425		APOBEC3A	APOBEC3A	8.37534
ACKR3	ACKR3	-7.36074		APOL1	APOL1	4.53685
ADAM28	ADAM28	-3.41195		APOL3	APOL3	5.42882
ADAM8	ADAM8	-5.26468		APOL4	APOL4	43.3161
ADAMTS10	ADAMTS10	-3.11163		APOL6	APOL6	3.44356
ADM	ADM	-12.4677		ARMH1	ARMH1	4.43621
AIM2	AIM2	7.61531		ASCL2	ASCL2	6.67842
AK5	AK5	-3.03466		ASPHD2	ASPHD2	3.23022
AK8	AK8	-4.09981		ASPM	ASPM	-4.71036
AL109615.2	.	-3.18527		BAALC	BAALC	-3.9391
AL159166.1	.	-4.28802		BATF2	BATF2	3.85772
AL162414.1	.	5.07288		BCAR1	BCAR1	-3.32863
AL355075.4	.	-3.82783		BIRC3	BIRC3	-3.77538
AL355881.1	.	-3.85216		BIRC5	BIRC5	-3.67297
AL591468.1	.	3.23506		BNIP3	BNIP3	-3.74366
ALDH1A1	ALDH1A1	3.11829		BPI	BPI	3.34472
ALOX5	ALOX5	-3.26872		BTN3A1	BTN3A1	3.2144
ALOX5AP	ALOX5AP	-7.35632		BTN3A2	BTN3A2	3.46664
AMPD3	AMPD3	-5.09793		C15orf48	C15orf48	-7.07786
ANKRD22	ANKRD22	10.5677		C1QA	C1QA	5.01708
ANO10	ANO10	-3.42251		C1QB	C1QB	18.3639
APOBEC3A	APOBEC3A	35.7188		C1QC	C1QC	8.84045
APOL1	APOL1	3.97822		C2	C2	3.59446
APOL3	APOL3	3.9982		C3	C3	-4.2515
APOL4	APOL4	44.3542		C5orf56	.	5.43393
APOL6	APOL6	3.07033		CA11	CA11	3.03902
AREG	AREG	-16.7497		CALHM6	CALHM6	12.3796
ARRDC4	ARRDC4	-3.13919		CASP4	CASP4	3.06731
ASCL2	ASCL2	6.84392		CCDC28B	CCDC28B	-3.2269
ATP2B1-AS1	ATP2B1-AS1	-3.29138		CCL22	CCL22	-9.29106
BAALC	BAALC	-4.8812		CCL3	CCL3	-3.21401
BATF2	BATF2	3.76523		CCL3L1	CCL3L1	-5.73147
BCAR1	BCAR1	-3.10762		CCL4	CCL4	-11.2356
BHLHE40	BHLHE40	-3.99811		CCL4L2	CCL4L2	-14.8073
BIRC3	BIRC3	-8.26449		CCL8	CCL8	11.3886
BNIP3	BNIP3	-3.3586		CD274	CD274	3.5981
C15orf48	C15orf48	-8.01713		CD300LB	CD300LB	-4.16008
C1QA	C1QA	6.30363		CD38	CD38	22.1806
C1QB	C1QB	24.4078		CD52	CD52	-3.4839
C1QC	C1QC	12.4907		CD72	CD72	6.84465
C2	C2	3.32171		CDK1	CDK1	-3.27496
C3	C3	-6.44642		CDKN1C	CDKN1C	4.47185
C5orf56	.	4.99669		CENPF	CENPF	-4.36783
CALHM6	CALHM6	12.7713		CENPK	CENPK	-3.25059
CASC15	CASC15	-3.44301		CENPM	CENPM	-3.71172
CCDC28B	CCDC28B	-5.0494		CFB	CFB	6.61858
CCL22	CCL22	-7.09969		CFH	CFH	5.42874
CCL3L1	CCL3L1	-3.84247		CIITA	CIITA	5.13945
CCL4	CCL4	-4.6837		CIR1	CIR1	-4.13353
CCL4L2	CCL4L2	-4.042		CLEC4G	CLEC4G	3.86971
CCL8	CCL8	7.17824		CLEC5A	CLEC5A	-5.10534
CD163	CD163	-3.91654		COL22A1	COL22A1	-4.60409
CD163L1	CD163L1	-3.04782		COL6A1	COL6A1	-3.4401
CD209	CD209	4.78546		COLEC12	COLEC12	-3.69813
CD300E	CD300E	-10.2576		CSF1	CSF1	-3.03135
CD38	CD38	16.4584		CSRP2	CSRP2	-3.85848
CD72	CD72	4.11851		CTLA4	CTLA4	3.2896
CD74	CD74	3.12095		CTSK	CTSK	-3.1864
CD93	CD93	-4.79497		CXCL1	CXCL1	-3.44001
CFB	CFB	4.09564		CXCL9	CXCL9	10.1133
CFH	CFH	3.19514		CYTL1	CYTL1	-3.12293
CIITA	CIITA	5.20592		DDIT4	DDIT4	-3.32585
CIR1	CIR1	-4.07174		DEGS2	DEGS2	5.76888
CLEC4G	CLEC4G	4.93378		DEXI	DEXI	-5.43902
CLEC5A	CLEC5A	-7.60844		DHRS9	DHRS9	4.25666
CLLU1OS	.	-4.86825		DNASE2B	DNASE2B	-3.05542
CMPK2	CMPK2	3.4851		DUSP2	DUSP2	-3.52982
COL22A1	COL22A1	-5.77411		DYSF	DYSF	4.13185
COL6A1	COL6A1	-3.66176		EGLN3	EGLN3	-4.52689
COLEC12	COLEC12	-4.76402		EMP2	EMP2	-3.03256
CPEB1	CPEB1	-3.4167		ENO2	ENO2	-4.05278
CR1	CR1	-4.94274		EPSTI1	EPSTI1	3.64873
CSF1	CSF1	-3.91576		ETV7	ETV7	13.4392
CSF2RA	CSF2RA	-4.45783		FAH	FAH	-3.35744
CSRP2	CSRP2	-7.67133		FAM225A	FAM225A	3.48355
CTLA4	CTLA4	4.10187		FAM92A	.	3.23014
CTSK	CTSK	-3.34239		FBXO6	FBXO6	3.62659
CXCL10	CXCL10	15.5608		FCER2	FCER2	3.56956
CXCL8	CXCL8	-5.98825		FCGR1A	FCGR1A	4.09772
CXCL9	CXCL9	26.1035		FCGR1B	FCGR1B	4.58051
CYP27B1	CYP27B1	-6.976		FCGR3A	FCGR3A	3.38128
DDIT4	DDIT4	-3.4666		FCGR3B	FCGR3B	3.76041
DDX60	DDX60	3.27386		FCN1	FCN1	-3.53611
DEGS2	DEGS2	4.86857		FGL2	FGL2	3.19941
DEXI	DEXI	-5.33295		G0S2	G0S2	-3.42339
DHRS9	DHRS9	7.0303		GAL	GAL	-10.4687
DUSP2	DUSP2	-3.23159		GAS6	GAS6	3.86453
DUSP4	DUSP4	-3.01547		GATM	GATM	-3.27362
EGLN3	EGLN3	-4.22156		GBP1	GBP1	15.1613
EGR1	EGR1	-3.54208		GBP2	GBP2	7.3243
EHD1	EHD1	-3.01313		GBP3	GBP3	3.11675
ENO2	ENO2	-4.41726		GBP4	GBP4	25.7488
ENPP2	ENPP2	-7.60604		GBP5	GBP5	76.593
EPSTI1	EPSTI1	4.58137		GCH1	GCH1	8.39434
EREG	EREG	-3.30935		GIMAP1	GIMAP1	3.14661
ETV7	ETV7	15.4588		GIMAP4	GIMAP4	3.12555
EXOC3L1	EXOC3L1	3.09275		GIMAP5	GIMAP5	4.20542
F13A1	F13A1	-7.4633		GIMAP6	GIMAP6	3.58974
F3	F3	-4.23985		GIMAP7	GIMAP7	4.22624
FCAR	FCAR	-3.32311		GK	GK	4.00628
FCER2	FCER2	8.21255		GNG2	GNG2	-4.32113
FCGR2B	FCGR2B	-3.61821		GPBAR1	GPBAR1	9.64557
FCN1	FCN1	-3.22668		GPR155	GPR155	3.01298
FGD2	FGD2	4.17553		GPR34	GPR34	-3.12478
FGL2	FGL2	5.41497		GRIN3A	GRIN3A	5.20936
FILIP1L	FILIP1L	-4.91899		HAMP	HAMP	-7.45237
FN1	FN1	-3.4003		HAPLN3	HAPLN3	8.91351
FOSB	FOSB	-3.81701		HIF1A-AS3	HIF1A-AS3	-3.38326
FRMD3	FRMD3	4.29933		HLA-DOA	HLA-DOA	7.22182
FUT7	FUT7	-3.18656		HLA-DPB1	HLA-DPB1	3.16044
G0S2	G0S2	-3.28664		HLA-DQA1	HLA-DQA1	3.24105
GADD45G	GADD45G	4.03475		HLA-DQB1	HLA-DQB1	3.08779
GAL	GAL	-10.436		HLA-DQB2	HLA-DQB2	4.09276
GBP1	GBP1	14.6759		HPGDS	HPGDS	-5.85534
GBP2	GBP2	5.6093		HSD11B1	HSD11B1	8.00655
GBP3	GBP3	3.11016		IDO1	IDO1	15.7522
GBP4	GBP4	16.4867		IFI27	IFI27	15.9961
GBP5	GBP5	51.6756		IFI44L	IFI44L	6.75137
GCH1	GCH1	7.55088		IFIT2	IFIT2	4.49452
GEM	GEM	-5.23405		IFIT3	IFIT3	4.46261
GIMAP7	GIMAP7	3.31817		IFITM1	IFITM1	4.78066
GNG12	GNG12	-3.3714		IFITM3	IFITM3	3.15987
GNG2	GNG2	-3.75094		IL15	IL15	4.65753
GP1BA	GP1BA	-3.06157		IL15RA	IL15RA	6.26935
GPBAR1	GPBAR1	11.1695		IL27	IL27	6.52804
GPR183	GPR183	-4.88473		IL2RA	IL2RA	3.85651
GREM1	GREM1	-3.66299		IL31RA	IL31RA	5.27388
GRIN3A	GRIN3A	4.31624		IRF1	IRF1	17.509
HAMP	HAMP	-7.97397		ISG20	ISG20	4.82616
HAPLN3	HAPLN3	7.67682		ITGB7	ITGB7	6.25023
HBEGF	HBEGF	-3.84152		JAK2	JAK2	3.51468
HCAR2	HCAR2	-4.35178		JAK3	JAK3	4.63797
HCAR3	HCAR3	-3.75432		KREMEN1	KREMEN1	5.2455
HDGFL3	HDGFL3	-3.63557		LAG3	LAG3	7.84299
HES1	HES1	-5.04033		LAP3	LAP3	4.83658
HIF1A-AS3	HIF1A-AS3	-6.80105		LGALS3BP	LGALS3BP	7.31667
HLA-C	HLA-C	3.18652		LINC00520	LINC00520	-3.40835
HLA-DMB	HLA-DMB	3.04233		LINC01358	LINC01358	4.05752
HLA-DOA	HLA-DOA	9.71991		LINC01954	LINC01954	-3.14862
HLA-DPA1	HLA-DPA1	4.68617		LINC02244	LINC02244	-3.88005
HLA-DPB1	HLA-DPB1	4.78751		LINC02384	LINC02384	3.49822
HLA-DQA1	HLA-DQA1	4.78166		LPL	LPL	-3.01674
HLA-DQA2	HLA-DQA2	4.37277		LYPD1	LYPD1	-4.60642
HLA-DQB1	HLA-DQB1	3.728		LYPD5	LYPD5	4.98583
HLA-DQB2	HLA-DQB2	4.23671		MAP3K7CL	MAP3K7CL	3.48475
HPGDS	HPGDS	-4.49951		MARCO	MARCO	-4.2336
HSPA1B	HSPA1B	-5.97603		MDK	MDK	14.196
HYDIN	HYDIN	-3.34167		MEFV	MEFV	5.14381
IDO1	IDO1	23.125		MELTF	MELTF	-3.11193
IFI27	IFI27	30.569		MIR210HG	MIR210HG	-5.70854
IFI35	IFI35	3.59691		MIR3945HG	MIR3945HG	7.0903
IFI44L	IFI44L	14.9819		MKI67	MKI67	-11.9757
IFIT1	IFIT1	4.77278		MMP25-AS1	MMP25-AS1	3.02954
IFIT2	IFIT2	7.86534		MMP2-AS1	MMP2-AS1	-3.39001
IFIT3	IFIT3	8.52625		MMP8	MMP8	-3.05375
IFITM1	IFITM1	7.48996		MREG	MREG	-3.57744
IL15	IL15	4.18575		MT1G	MT1G	7.14731
IL15RA	IL15RA	3.89967		MT1H	MT1H	5.77493
IL1B	IL1B	-7.28811		NAV2	NAV2	-3.04921
IL27	IL27	5.48553		NCAPH	NCAPH	-5.75948
IL27RA	IL27RA	-3.22861		NCF1	NCF1	5.69815
IL31RA	IL31RA	5.14688		NFIX	NFIX	3.90468
IL32	IL32	4.26378		NFKBIA	NFKBIA	-3.72836
IL7R	IL7R	-19.4097		NLRC5	NLRC5	3.13374
IRF1	IRF1	13.0085		NMB	NMB	-3.42601
ISG15	ISG15	3.44833		NMRK2	NMRK2	-11.1057
ISG20	ISG20	3.29972		NRGN	NRGN	-3.29316
ITGAV	ITGAV	-3.45823		OLR1	OLR1	-3.04683
ITGB7	ITGB7	4.8743		OTOA	OTOA	-3.47801
JAK2	JAK2	3.61649		P2RY14	P2RY14	5.60296
JUN	JUN	-4.19139		P2RY6	P2RY6	5.29344
LAG3	LAG3	8.10687		PCLAF	PCLAF	-8.94173
LAP3	LAP3	3.06854		PDCD1LG2	PDCD1LG2	3.01884
LAYN	LAYN	-3.5734		PHACTR1	PHACTR1	-3.12968
LDHA	LDHA	-3.49017		PHLDA1	PHLDA1	-5.31451
LGALS3BP	LGALS3BP	7.95262		PITX1	PITX1	3.49921
LINC00520	LINC00520	-4.00846		PLAAT3	PLAAT3	3.10073
LINC00847	LINC00847	3.40822		PLAAT4	PLAAT4	33.141
LINC01358	LINC01358	3.77976		PRG2	PRG2	-5.18232
LINC01678	LINC01678	4.21121		PSD3	PSD3	-4.07288
LINC02345	LINC02345	-3.88889		PSMB10	PSMB10	3.25362
LINC02458	LINC02458	-5.54529		PSMB9	PSMB9	5.81235
LINC02728	LINC02728	-3.0415		PSME1	PSME1	3.01526
LTBP2	LTBP2	-3.82362		PSME2	PSME2	5.91433
LYPD1	LYPD1	-4.17541		PTX3	PTX3	-4.14233
LYPD5	LYPD5	6.11731		RAPH1	RAPH1	-3.43417
MAMLD1	MAMLD1	-3.99654		RMI2	RMI2	3.72186
MAP1A	MAP1A	-3.24964		ROR1-AS1	ROR1-AS1	-3.20141
MARCKSL1	MARCKSL1	-4.25849		RRM2	RRM2	-5.85331
MARCO	MARCO	-23.6882		SAMD9L	SAMD9L	3.36627
MDK	MDK	11.8564		SCG5	SCG5	-4.19399
MEFV	MEFV	4.42522		SDC3	SDC3	3.20406
MELTF	MELTF	-3.43354		SECTM1	SECTM1	15.1928
MERTK	MERTK	-4.17945		SEL1L2	SEL1L2	-3.53829
MIF	MIF	-3.14757		SEPTIN4	SEPTIN4	4.91836
MIR210HG	MIR210HG	-5.02956		SERPINA1	SERPINA1	4.10971
MKI67	MKI67	-7.07237		SERPING1	SERPING1	11.1205
MLLT11	MLLT11	-5.83212		SIGLEC15	SIGLEC15	-7.09209
MMP19	MMP19	-3.13009		SLAMF7	SLAMF7	3.77449
MMP2-AS1	MMP2-AS1	-4.01675		SLC28A3	SLC28A3	-3.06107
MMP7	MMP7	-16.7807		SLC2A1	SLC2A1	-3.6632
MMP8	MMP8	-4.85282		SLCO4A1	SLCO4A1	-3.39813
MMP9	MMP9	-3.03393		SNX10	SNX10	3.67924
MREG	MREG	-4.16727		SOCS1	SOCS1	13.1843
MSANTD3	MSANTD3	-3.19498		SOCS3	SOCS3	3.12417
MX1	MX1	4.68104		SPOCD1	SPOCD1	-3.32577
MYC	MYC	-3.52396		SPON2	SPON2	6.00086
NAV2	NAV2	-3.07596		SPP1	SPP1	-4.38206
NCAPH	NCAPH	-3.15628		STAT1	STAT1	11.305
NCF1	NCF1	6.93978		STMN1	STMN1	-3.10914
NES	NES	-3.06745		SYT1	SYT1	-3.57858
NFIX	NFIX	3.28474		TAP1	TAP1	7.14575
NFKBIA	NFKBIA	-5.72133		TAP2	TAP2	4.13837
NIPAL4	NIPAL4	-3.11714		THBD	THBD	-3.72174
NMRK2	NMRK2	-3.82176		TIFA	TIFA	3.66874
NR4A2	NR4A2	-3.60919		TIMP3	TIMP3	-3.88491
NR4A3	NR4A3	-3.02235		TM4SF19	TM4SF19	-4.38769
OCSTAMP	OCSTAMP	-3.82054		TM4SF19-AS1	TM4SF19-AS1	-3.93896
OLFML2B	OLFML2B	-3.66592		TMEM114	TMEM114	-13.5996
OLFML3	OLFML3	4.48683		TMEM176A	TMEM176A	3.22667
OLR1	OLR1	-3.97724		TMEM176B	TMEM176B	3.39249
OSM	OSM	-3.79907		TNFRSF11A	TNFRSF11A	-3.92611
P2RY14	P2RY14	5.90607		TNFRSF12A	TNFRSF12A	-3.1393
P2RY6	P2RY6	4.41123		TNFRSF18	TNFRSF18	-4.99138
P4HA1	P4HA1	-3.20108		TNFRSF4	TNFRSF4	-7.1333
PAPSS2	PAPSS2	-4.81857		TNFRSF9	TNFRSF9	-9.31528
PCLAF	PCLAF	-6.6048		TNFSF10	TNFSF10	11.2852
PCOLCE2	PCOLCE2	-3.73642		TNFSF14	TNFSF14	-6.18942
PCSK6	PCSK6	-3.1168		TNFSF15	TNFSF15	-5.22652
PHACTR1	PHACTR1	-3.9681		TOP2A	TOP2A	-4.90971
PHLDA1	PHLDA1	-4.07621		TPD52L1	TPD52L1	-3.78205
PITX1	PITX1	3.07483		TPX2	TPX2	-3.69808
PLAAT3	PLAAT3	5.21204		TRAF1	TRAF1	-3.20908
PLAAT4	PLAAT4	35.6539		TRIM69	TRIM69	3.12201
PPP1R14B-AS1	PPP1R14B-AS1	-3.09831		TSPAN12	TSPAN12	-3.61269
PRG2	PRG2	-11.2938		TYMS	TYMS	-4.48003
PSD3	PSD3	-4.57576		UBE2C	UBE2C	-5.50932
PSMB10	PSMB10	3.60828		UBE2L6	UBE2L6	4.15427
PSMB9	PSMB9	4.88632		USP30-AS1	USP30-AS1	12.3681
PSME1	PSME1	3.06495		VAMP5	VAMP5	10.9841
PSME2	PSME2	4.52576		VCAN	VCAN	-6.35709
PSTPIP2	PSTPIP2	3.16519		WARS	.	6.96004
RGS1	RGS1	-3.11709		WIPF3	WIPF3	-6.22418
RGS16	RGS16	-6.53763
RHOF	RHOF	-3.03905
RMI2	RMI2	3.9836
RNASE1	RNASE1	-4.60184
RND3	RND3	-4.71023
ROR1-AS1	ROR1-AS1	-4.0867
RRM2	RRM2	-4.88565
RSAD2	RSAD2	5.39501
RTP4	RTP4	3.82999
RUNX2	RUNX2	-3.00506
S100A8	S100A8	-10.5389
S100A9	S100A9	-7.45355
SAMD9L	SAMD9L	4.4473
SCG5	SCG5	-8.39033
SCIMP	SCIMP	4.40192
SDC4	SDC4	-3.02489
SECTM1	SECTM1	6.46214
SEMA6B	SEMA6B	-6.85399
SEPTIN4	SEPTIN4	5.44758
SERPINE1	SERPINE1	-6.26306
SERPINF1	SERPINF1	-3.62574
SERPING1	SERPING1	7.91792
SIGLEC1	SIGLEC1	4.43774
SIGLEC15	SIGLEC15	-7.0384
SLAMF1	SLAMF1	-4.76539
SLAMF7	SLAMF7	4.31824
SLC16A10	SLC16A10	-4.62908
SLC16A6	SLC16A6	-3.10063
SLC17A9	SLC17A9	-3.27954
SLC25A48	SLC25A48	-3.22918
SLC28A3	SLC28A3	-4.00415
SLC2A1	SLC2A1	-3.35362
SLC2A3	SLC2A3	-3.08445
SLC2A6	SLC2A6	-3.78883
SLC35F2	SLC35F2	-4.32658
SLC39A8	SLC39A8	-4.99333
SLCO4A1	SLCO4A1	-4.37929
SNX10	SNX10	3.41587
SOCS1	SOCS1	12.566
SOX4	SOX4	-3.73456
SPON2	SPON2	4.05883
SPP1	SPP1	-4.14544
SPRED1	SPRED1	-3.11008
SPRY1	SPRY1	-4.16678
STAB1	STAB1	-4.18026
STAT1	STAT1	12.446
STX11	STX11	3.38456
STXBP5-AS1	STXBP5-AS1	-3.81204
TAP1	TAP1	6.71245
TAP2	TAP2	4.54725
TAPBPL	TAPBPL	3.35294
TCTEX1D1	.	-3.42481
TGFBR3L	TGFBR3L	-3.49571
THBD	THBD	-6.49031
THBS1	THBS1	-5.531
TIMP1	TIMP1	-4.87092
TM4SF19	TM4SF19	-4.76881
TM4SF19-AS1	TM4SF19-AS1	-3.24244
TMEM114	TMEM114	-7.21159
TMEM14A	TMEM14A	-3.03488
TMEM45B	TMEM45B	-3.66425
TNC	TNC	-4.01197
TNFAIP2	TNFAIP2	3.60404
TNFRSF10D	TNFRSF10D	-4.35789
TNFRSF11A	TNFRSF11A	-3.53363
TNFRSF12A	TNFRSF12A	-4.64531
TNFRSF18	TNFRSF18	-5.85607
TNFRSF4	TNFRSF4	-6.47192
TNFRSF9	TNFRSF9	-13.8455
TNFSF10	TNFSF10	5.85853
TNFSF14	TNFSF14	-6.83299
TNFSF15	TNFSF15	-8.98886
TPD52L1	TPD52L1	-3.57642
TRAC	TRAC	-3.22569
TRAF1	TRAF1	-5.04316
TREM1	TREM1	-5.4758
TRIM69	TRIM69	3.28542
TSPAN13	TSPAN13	-4.79314
TUBB3	TUBB3	-4.94306
TWIST1	TWIST1	-3.23886
TYMS	TYMS	-3.28456
UBE2C	UBE2C	-3.64157
UBE2L6	UBE2L6	4.08121
USP30-AS1	USP30-AS1	13.1504
USP53	USP53	-3.08442
VAMP5	VAMP5	7.6853
VCAN	VCAN	-32.3946
VEGFA	VEGFA	-5.33449
VNN1	VNN1	-5.23211
WARS	.	8.00748
WIPF3	WIPF3	-4.47608
XAF1	XAF1	3.30962
ZNF827	ZNF827	-3.30441
ZSWIM4	ZSWIM4	-4.55619
