# Supplementary material for: Interleukin-27-polarized HIV-resistant M2 macrophages are a novel subtype of macrophages that express distinct antiviral gene profiles in individual cells: implication for the antiviral effect via different mechanisms in the individual cell-dependent manner
Source: Front Immunol. 2025 Mar 10;16:1550699. doi: 10.3389/fimmu.2025.1550699 (PMC11931227; doi:10.3389/fimmu.2025.1550699)
Supplement: Supplementary file 7 [file Table7.xlsx]

## Sheet: Sheet1
Table S7. 86 gene ID and Gene name and fold changes compared to M2-Macrophages
Upregulated genes
Overlapped genes			Fold Changes
Gene ID	Gene Name	Description	Donor 1	Donor 2
AIM2	AIM2	absent in melanoma 2	13.333	9.68187
AL162414.1	-	None	9.69352	11.2511
AL591468.1	-	None	3.51202	3.14428
ANKRD22	ANKRD22	ankyrin repeat domain 22	34.2946	11.2143
APOBEC3A	APOBEC3A	apolipoprotein B mRNA editing enzyme catalytic subunit 3A	28.7115	12.6813
APOL1	APOL1	apolipoprotein L1	4.57083	4.22973
APOL3	APOL3	apolipoprotein L3	8.75923	4.22052
APOL4	APOL4	apolipoprotein L4	57.4873	40.2223
ASCL2	ASCL2	achaete-scute family bHLH transcription factor 2	7.83758	4.9748
BATF2	BATF2	basic leucine zipper ATF-like transcription factor 2	6.08514	4.66419
C1QA	C1QA	complement C1q A chain	58.8991	4.53477
C1QB	C1QB	complement C1q B chain	439.848	23.0028
C1QC	C1QC	complement C1q C chain	233.042	9.05109
C2	C2	complement C2	5.48053	4.65414
CALHM6	CALHM6	calcium homeostasis modulator family member 6	157.974	11.3144
CCL8	CCL8	C-C motif chemokine ligand 8	32.7996	10.3748
CD38	CD38	CD38 molecule	69.5315	31.4113
CD72	CD72	CD72 molecule	8.6963	8.97046
CFB	CFB	complement factor B	14.0517	6.05448
CFH	CFH	complement factor H	8.62416	4.86167
CIITA	CIITA	class II major histocompatibility complex transactivator	10.4917	4.55681
CXCL9	CXCL9	C-X-C motif chemokine ligand 9	59.3853	24.9129
ETV7	ETV7	ETS variant transcription factor 7	28.3183	14.9632
GBP1	GBP1	guanylate binding protein 1	47.089	12.9949
GBP2	GBP2	guanylate binding protein 2	6.05847	5.93389
GBP4	GBP4	guanylate binding protein 4	44.9144	18.3345
GBP5	GBP5	guanylate binding protein 5	85.5201	78.0305
GCH1	GCH1	GTP cyclohydrolase 1	10.3592	7.50077
GIMAP7	GIMAP7	GTPase, IMAP family member 7	8.97602	3.80105
GPBAR1	GPBAR1	G protein-coupled bile acid receptor 1	16.7813	8.32874
GRIN3A	GRIN3A	glutamate ionotropic receptor NMDA type subunit 3A	8.14756	4.59607
HAPLN3	HAPLN3	hyaluronan and proteoglycan link protein 3	30.5522	9.89851
HLA-DOA	HLA-DOA	major histocompatibility complex, class II, DO alpha	45.7318	8.94339
HLA-DPB1	HLA-DPB1	major histocompatibility complex, class II, DP beta 1	11.7018	3.8618
HLA-DQA1	HLA-DQA1	major histocompatibility complex, class II, DQ alpha 1	10.3244	3.96829
HLA-DQB1	HLA-DQB1	major histocompatibility complex, class II, DQ beta 1	10.2128	3.53858
IDO1	IDO1	indoleamine 2,3-dioxygenase 1	20.6436	22.0149
IFI27	IFI27	interferon alpha inducible protein 27	33.6925	13.1607
IFIT2	IFIT2	interferon induced protein with tetratricopeptide repeats 2	5.56356	4.92788
IFIT3	IFIT3	interferon induced protein with tetratricopeptide repeats 3	6.5086	4.11919
IFITM1	IFITM1	interferon induced transmembrane protein 1	16.9511	8.30787
IL15	IL15	interleukin 15	3.51489	4.33449
IL15RA	IL15RA	interleukin 15 receptor subunit alpha	14.8714	6.37443
IL27	IL27	interleukin 27	6.21022	6.05548
IL31RA	IL31RA	interleukin 31 receptor A	5.83505	5.33598
IRF1	IRF1	interferon regulatory factor 1	11.4441	16.4523
ISG20	ISG20	interferon stimulated exonuclease gene 20	8.26637	5.94766
ITGB7	ITGB7	integrin subunit beta 7	7.4461	6.60503
LAG3	LAG3	lymphocyte activating 3	13.4007	7.43608
LGALS3BP	LGALS3BP	galectin 3 binding protein	11.0712	6.62682
LYPD5	LYPD5	LY6/PLAUR domain containing 5	6.29868	6.0694
MDK	MDK	midkine	7.11284	17.4384
MEFV	MEFV	MEFV innate immunity regulator, pyrin	6.41718	4.60224
NCF1	NCF1	neutrophil cytosolic factor 1	26.1803	4.66272
P2RY14	P2RY14	purinergic receptor P2Y14	3.17492	5.69619
P2RY6	P2RY6	pyrimidinergic receptor P2Y6	53.2472	4.41651
PLAAT3	PLAAT3	phospholipase A and acyltransferase 3	4.47702	4.08568
PLAAT4	PLAAT4	phospholipase A and acyltransferase 4	81.2755	33.6518
PSMB10	PSMB10	proteasome 20S subunit beta 10	4.64443	3.54481
PSMB9	PSMB9	proteasome 20S subunit beta 9	3.98114	5.34039
PSME2	PSME2	proteasome activator subunit 2	7.08218	5.65452
SECTM1	SECTM1	secreted and transmembrane 1	30.0418	16.3109
SERPING1	SERPING1	serpin family G member 1	16.9416	10.7132
SOCS1	SOCS1	suppressor of cytokine signaling 1	21.0557	12.9609
STAT1	STAT1	signal transducer and activator of transcription 1	12.9893	10.1445
TAP1	TAP1	transporter 1, ATP binding cassette subfamily B member	6.85778	6.30812
TAP2	TAP2	transporter 2, ATP binding cassette subfamily B member	4.42304	3.69653
TNFSF10	TNFSF10	TNF superfamily member 10	6.67868	9.12953
USP30-AS1	USP30-AS1	USP30 antisense RNA 1	5.82512	11.0899
VAMP5	VAMP5	vesicle associated membrane protein 5	12.9007	12.4784
WARS	WARS	tryptophanyl-tRNA synthetase 1	8.44873	7.72499
Down regulated genes
Overlapped genes			Fold Changes
Gene ID	Gene Name	Description	Donor 1	Donor 2
AC005280.2	-	None	-17.912	-6.60988
C15orf48	C15orf48	chromosome 15 open reading frame 48	-3.90728	-6.97834
CCL22	CCL22	C-C motif chemokine ligand 22	-6.29353	-12.499
COL22A1	COL22A1	collagen type XXII alpha 1 chain	-4.19029	-4.83595
DEXI	DEXI	Dexi homolog	-8.0942	-5.39344
HAMP	HAMP	hepcidin antimicrobial peptide	-6.72789	-5.70425
HPGDS	HPGDS	hematopoietic prostaglandin D synthase	-11.3741	-6.13986
NCAPH	NCAPH	non-SMC condensin I complex subunit H	-8.54747	-7.0449
SIGLEC15	SIGLEC15	sialic acid binding Ig like lectin 15	-3.46312	-8.04001
SPP1	SPP1	secreted phosphoprotein 1	-5.27556	-4.65856
THBD	THBD	thrombomodulin	-3.87243	-5.76885
TM4SF19	TM4SF19	transmembrane 4 L six family member 19	-6.98299	-4.31209
TMEM114	TMEM114	transmembrane protein 114	-3.19479	-16.422
TNFSF14	TNFSF14	TNF superfamily member 14	-8.02519	-7.7899
TNFSF15	TNFSF15	TNF superfamily member 15	-4.76908	-5.69922
