# Supplementary material for: Interleukin-27-polarized HIV-resistant M2 macrophages are a novel subtype of macrophages that express distinct antiviral gene profiles in individual cells: implication for the antiviral effect via different mechanisms in the individual cell-dependent manner
Source: Front Immunol. 2025 Mar 10;16:1550699. doi: 10.3389/fimmu.2025.1550699 (PMC11931227; doi:10.3389/fimmu.2025.1550699)
Supplement: Supplementary file 8 [file Table8.xlsx]

## Sheet: Sheet2
Table S8. The gene names of cell markers for each cell type
M2a	M2b	M2c	M1	M1a	M1b	Mreg	Mox	Mhem	M3	M4
ARG1	CCL1	CD163	ACSM3	CEBPB	CASP1	CD38	HMOX1	ATF1	APOC1	IL6
CCL17	CD86	CXCL13	ASCL1	CTSB	IL1A	CD68	IL10	CD163	APOE	MMP7
CD163	HLA-DR	IL10	BIRC5	EREG	IL1B	CD200	Gsr	HMOX1	C1QA	MRC1
CD209	IL10	MERTK	CCL2	FCN1	IL1RN	CD14	GRIN2A	IL10	C1QB	S100A8
CLEC7A	IL12A	MRC1	CCL5	TIMP1	NLRP3	CD86	IL1b	NR1H2	C1QC	TNF
HLA-DR	IL6	TGFB1	CCL7	VCAN	PYCARD	CLEC10A	Srxn1	NR1H3	FABP4
IL10	MRC1		CD200	VEGFA		CLEC7A	Txnrd1		FOLR2
IL1R1	TNF		CD28			DHRS9			GPNMB
MERTK			CD38			EMR1			TREM2
MRC1			CD5L			F13A1
TGFB1			CD80			FCGR1A
TGM2			CRIP1			FCGR1A
			CXCL10			FCGR2A
			CXCL13			FCGR2B
			CXCL8			FCGR2C
			CXCL9			FCGR3A
			EGR2			FCGR3B
			EMP1			FoxP3
			FCGR2A			IL10
			FCGR2B			ITGAL
			FCGR2C			ITGAM
			FCGR3A			ITGAX
			FCGR3B			LLGL1
			FCRL2			LYVE1
			FCRLB			MERTK
			FPR2			MSR1
			GPD2			SDC1
			GPR18			SEC14L6
			IFNG			SIGLEC1
			HLA-DR			TGFB1
			IL12A			TIGIT
			IL12B
			IL17A
			IL1A
			IL1B
			IL23A
			IL6
			LCN2
			LTA
			MRC1
			NOS2
			PPARG
			PPP2CA
			PTGES
			PTGS2
			S100A4
			SELP
			SERPINB2
			SLAMF7
			SLC13A3
			SLC40A1
			SLC7A2
			SLC9A9
			ST6GAL1
			TLR2
			TNF
			TNFRSF1B
			TRAF1
