# Supplementary material for: Interleukin-27-polarized HIV-resistant M2 macrophages are a novel subtype of macrophages that express distinct antiviral gene profiles in individual cells: implication for the antiviral effect via different mechanisms in the individual cell-dependent manner
Source: Front Immunol. 2025 Mar 10;16:1550699. doi: 10.3389/fimmu.2025.1550699 (PMC11931227; doi:10.3389/fimmu.2025.1550699)
Supplement: Supplementary file 9 [file Table9.xlsx]

## Sheet: Sheet1
Table S9.List of anti viral genes and ISGs
siRNA/shRNA libraries	CRISPR Libraries	ISGs
A26B1	ACHE	ABCA9
A4GALT	ACSL3	ABLIM3
AAA1	ACTN1	ABTB2
AAK1	ADH7	ADAMDEC1
AASS	AEN	ADAR
ABCB1	AFF1	ADFP
ABO	AGPAT5	ADM
ABTB1	AIMP1	AGPAT9
ACACB	AKAP13	AHNAK2
ACADSB	AKR1B1	AIM2
ACP2	ALCAM	AKT3
ACSL6	ALKBH7	ALDH1A1
ACTL6B	ALOX5	AMPH
ADAM10	ALYREF	ANGPTL1
ADAMTS5	AMBRA1	ANKFY1
ADD2	AMOT	ANKRD22
ADRBK1	ANKRD1	APOBEC3A
AEBP2	ANKRD17	APOBEC3G
AES	APOBEC1	APOL1
AFF2	APOBEC3A	APOL2
AFG3L1	APOBEC3B	APOL3
AFG3L2	APP	APOL6
AFM	ARFGEF1	AQP9
AGBL3	ARHGAP22	ARG2
AGBL5	ARHGAP4	ARHGAP17
AIMP1	ARID2	ARHGEF3
AK127507	ARL-16	ARNTL
AKAP13	ARX	ATF3
AKT1	ASH2L	ATP10D
ALAS1	ASRGL1	AXUD1
ALG14	ATF1	B2M
ALG6	ATF6	B4GALT5
ALKBH2	ATF6B	BAG1
ALKBH8	ATP2A2	BATF2
ALMS1	ATP5O	BCL2L14
ALX1	BAIAP2L1	BCL3
AMMECR1	BARX1	BIRC3
AMOT	BAZ1B	BLVRA
ANAPC2	BCAP31	BLZF1
ANGPT1	BCHE	BST2
ANKFY1	BCL6B	BTN3A3
ANKRD1	BLOC1S2	BUB1
ANKRD17	BNC2	C10orf10
ANKRD22	BNIP3L	C15orf48
ANKRD28	BRAP	C1S
ANKRD30A	BRAT1	C22orf28
ANKRD43	BRF1	C2orf31
ANKRD6	BRIX1	C4orf32
ANKRD9	CABIN1	C4orf33
ANXA5	CAPN7	C5orf27
AP1G2	CARM1	C5orf39
AP2M1	CASC3	C9ofr19
APBA2BP	CASZ1	C9orf91
APOB	CBFB	CASP1
AQR	CCDC47	CASP7
ARF1	CCL8	CCDC109B
ARHGAP5	CCNT1	CCDC75
ARHGEF12	CCR5	CCDC92
ARHGEF19	CD4	CCL19
ARID1A	CDC40	CCL2
ARID5A	CDC42SE2	CCL4
ARL6	CDK9	CCL5
ARL9	CDKN2A	CCL8
ARMC9	CDYL2	CCNA1
ARMCX3	CEP350	CCND3
ARPC1A	CEP57	CCR1
ARRDC4	CGREF1	CD163
ARS2	CHAF1B	CD274
ASB12	CHI3L2	CD38
ASXL2	CHP1	CD69
ASXL3	CIR1	CD74
ATG12	CKAP4	CD80
ATG14	CMPK1	CD9
ATG16L2	CMTM8	CDKN1A
ATG7	CNOT6L	CEACAM1
ATOX1	CNTNAP1	CEBPD
ATP5B	COG5	CES1
ATP5ME	COMT	CFB
ATP6V0A1	COPS2	cGAS
ATP6V0B	COPS3	CHMP5
ATP6V0C	COPS4	CLEC2B
ATXN2	COPS5	CLEC4A
BACE2	COPS8	CLEC4D
BAHD1	CREB3L4	CMAH
BAT3	CREBZF	CNP
BAZ2B	CRTC3	COMMD3
BBS10	CRYAB	CPT1A
BCAS1	CSDE1	CREB3L3
BCL11A	CST11	CRP
BCL2L12	CSTB	CRY1
BCL9	CTR9	CSDA
BCLAF1	CUL1	CTCFL
BCR	CUL2	CX3CL1
Beta4GalNAc-T4	CWC15	CXCL10
BEX5	CXCL10	CXCL11
BICC1	CXCL11	CXCL9
BICD2	CXCR4	CYP1B1
BIRC4	CYLD	DCP1A
BLK	DAB2	DDIT4
BMAL1	DACT1	DDX3X
BMP1	DARS	DDX60
BMP2K	dbr1	DEFB1
BRCA1	DCP2	DHX58
BRD1	DDB1	DNAPTP6
BRDT	DDX20	DTX3L
BTAF1	DDX46	DUSP5
BTBD14A	DDX49	DYNLT1
BTF3	DDX6	EHD4
BTG2	DDX60	EIF2AK2
C10orf4	DGKH	EIF3EIP
c10orf82	DHX8	ELF1
C11orf63	DIS3	ENPP1
C11orf9	DMBX1	EPAS1
C14orf28	DMRTA1	EPSTI1
C14orf45	DMRTB1	ERLIN1
C14orf72	DNAAF1	ETV6
c15orf2	DNAJB6	ETV7
C16orf46	DPF3	EXT1
C17orf28	DPH3	FAM125B
C18orf11	DPP3	FAM134B
C1orf103	DPY19L3	FAM46A
C1orf71	DSCR6	FAM46C
c20orf135	DUSP22	FAM70A
C20orf174	DUSP23	FBXO6
C20orf197	DUXA	FCGR1A
C21orf34	DVL2	FER1L3
C21orf86	EAF2	FFAR2
C22:CTA-250D10.9	EBF1	FKBP5
C2orf25	EDNRB	FLJ11286
C2orf67	EEF1E1	FLJ23556
C2orf68	EFCAB4B	FLJ39739
C3orf25	EIF2AK2	FLT1
C3orf33	EIF2B5	FNDC3B
C3orf34	EIF3D	FNDC4
C3orf46	EIF3E	FUT4
C3orf56	EIF3H	G6PC
C4orf19	EIF3L	GAK
C4orf33	EIF3M	GALNT2
c5orf18	EIF4ENIF1	GBP1
C5orf33	ELAVL1	GBP2
C6orf1	ELL3	GBP3
C6orf10	ELMSAN1	GBP4
C6orf162	ELP2	GBP5
C6orf170	EMC1	GCA
C7orf41	EMC8	GCH1
C8orf14	ENC1	GEM
C8orf37	ENOPH1	GJA4
C8orf84	EPHX2	GK
C9orf121	EPN3	GLRX
C9orf131	EPRS	GMPR
c9orf66	EPSTI1	GPX2
C9orf76	ERCC8	GTPBP2
CA2	ERG	GZMB
Cab45	ERGIC3	HCP5
CACNG1	ERI1	HEG1
CACTIN	ERP44	HERC5
CAD	ESX1	HERC6
CADM3-AS1	ETV1	HES4
CALB1	ETV3	HESX1
CAMK1D	EXOSC2	HK2
CAMKK2	exosc2	HLA-C
CAMKMT	EXOSC4	HLA-E
CANT1	exosc5	HLA-F
CAPN3	EXOSC8	HLA-G
CAPN6	EXOSC9	HPSE
CAPN9	FAM96B	HSH2D
CASP4LP	FAM98A	HSPA6
CAV2	FANK1	IDO1
CBLC	FBXL4	IFI16
CBX7	FBXO25	IFI27
CCAR1	FBXO3	IFI30
CCDC126	FBXO6	IFI35
CCDC134	FGF22	IFI44
CCDC15	FHL5	IFI44L
CCDC22	FIZ1	IFI6
CCL27	FLI1	IFIT1
CCL4	FOXA1	IFIT2
CCL5	FOXP1	IFIT3
CCNG2	FTSJ2	IFIT5
CCNT1	FTSJ3	IFITM1
CCT2	FUBP3	IFITM2
CD163	FUS	IFITM3
CD164	FYTTD1	IFNGR1
CD1B	G2E3	IGFBP2
CD1E	G3BP1	IL15RA
CD209	G3BP2	IL17RB
CD4	GAR1	IL1R
CD8A	GATA2	IL1RN
CD97	GATA3	IL28RA
CDC16	GATA4	IL6ST
CDC37L1	GCHFR	ILPN15R
CDC40	GEMIN2	IMPA2
CDC42EP3	GEMIN4	IRF1
CDH22	GEMIN7	IRF2
CDK16	GHDC	IRF7
CDK5R2	GIMAP5	IRF9
CDO1	GLG1	ISG15
CEACAM4	GLTSCR2	ISG20
CENTG1	GMPR	JUNB
CEP170	GNB5	KIAA0040
CEP170B	GNL2	KIAA0082
CEP68	GON4L	KIAA1618
CEP70	GPS1	LAMP3
CFHR5	GPS2	LAP3
CFLAR	GRB2	LEPR
CGI-14	GRHL2	LGALS3
CGI-51	GTF2H3	LGALS9
CGREF1	H2AFV	LGMN
CHADL	HACD3	LINCR
CHAF1A	HADH	LIPA
CHD9	HAX1	LMO2
CHMP2A	HDAC4	LOC400759
CHORDC1	HDGFRP2	LRG1
CHRNA7	HDX	LY6E
CHST1	HECTD1	MAB21L2
CHST13	HERC2	MAFB
CHST14	HERC5	MAFF
CIB2	HERC6	MAP3K14
CINP	HES1	MAP3K5
CKLF	HEXIM1	MARCK
CLDN12	HGH1	MASTL
CLDN3	HINT3	MAX
CLDN6	HIP1	MCL1
CLDND1	HIST1H1B	MCOLN
CLEC2A	HIST1H2AG	MDA5
CLGN	HIST1H3I	MICB
CLIPR-59	HIST2H2AB	MKX
CLK1	HMBOX1	MOV10
CLK4	HMGCS1	MS4A4A
CLN3	HNRNPA0	MSR1
CLNS1A	HNRNPH1	MT1F
CLOCK	HNRNPH3	MT1G
CLPTM1	HNRNPL	MT1H
CLPTM1L	HOXB13	MT1L
CLTA	HOXB8	MT1M
CMAHP	HOXC13	MTHFD2L
CMKLR1	HOXC4	Mx1
CMPK2	HP1BP3	Mx2
CNTN1	HRH1	MYD88
COASY	HSF4	N4BP1
COG2	HSPB3	NAPA
COG3	HUWE1	NCF1
COG4	HYOU1	NCOA3
COL13A1	IARS	NDC80
COL4A3	IARS	NFIL3
COL5A1	IDH3A	NMI
COP1	IFI27	NOD2
COX6B2	IFI35	NOS2A
CPN2	IFI44	NPAS2
CPT1A	IFIT1	NRN1
CR2	IFIT2	NT5C3
CREB3	IFIT3	NUP50
CREBZF	IFITM1	OAS1
CRIM1	IFITM2	OAS2
CRIPAK	IFNAR1	OAS3
CRLS1	IKZF3	OASL
CRSP2	IL15RA	ODC1
CRSP9	IMP3	OGFR
CRTAP	INO80B	OPTN
CRTC2	IQGAP1	P2RY6
CRTC3	IRF8	PABPC4
CRYAB	IRF9	PADI2
CRYZL1	ITGA4	PAK3
CSN2	ITGAL	PARP10
CSNK1G3	ITGB2	PARP12
CSPP1	JUP	PBEF1
CST9L	KANK1	PCTK2
CTBP1	KARS	PCTK3
CTDP1	KAT2A	PDGFRL
CTHRC1	KAT6A	PDK1
CTSZ	KAT7	PFKFB3
CUGBP1	KCTD13	PHF15
CX3CL1	KCTD5	PI4K2B
CXCL10	KDM1B	PIM3
CXCL11	KDM4A	PLEKHA4
CXCL9	KDM5A	PLSCR1
CXCR4	KEAP1	PMAIP1
CXorf1	KHDRBS2	PML
CXorf24	KHDRBS3	PMM2
CXorf50	KIAA1429	PNPT1
CYBB	KIF4B	PNRC1
CYCS	KLF10	PPM1K
CYP3A4	KLHDC2	PRAME
CYP46A1	KLK6	PRKD2
CYP4F11	KPNA1	PSCD1
DAD1	KPNA5	PSMB8
DAP3	LARP7	PSMB9
DAPK2	LAT	PTMA
DAZAP2	LBX1	PUS1
DAZL	LDB1	PXK
DCAKD	LDLR	RAB27A
DCBLD1	LDOC1	RARRES3
DCP2	LEDGF	RASGEF1B
DCUN1D4	LHX6	RASSF4
DDO	LIG3	RBCK1
DDR1	LIMS2	RBM25
DDX10	LIN28B	RBM43
DDX23	LMO2	RGL-1
DDX3X	LSMD1	RGS1
DDX49	LTV1	RIG-I
DDX50	LUC7L3	RIPK2
DDX53	LYL1	RNASE4
DDX55	MAFB	RNF19B
DDX60L	MAGEC2	RNF24
DEFB131	MARS	RPL22
DEIN	MATR3	RTP4
DENND3	MBD3	S100A8
DEPC-1	MBD3L1	SAA1
DEPDC5	MBNL1	SAMD4A
DEPDC7	MCL1	SAMD9L
DFNA5	MCM4	SAMHD1
DFNB59	MCM6	SAT1
DHX15	MCM7	SCARB2
DHX33	MCRS1	SCO2
DHX58	MDM4	SECTM1
DIMT1L	MED13	SERPINB9
DKC1	MED13L	SERPINE1
DKFZp547C195	MED22	SERPING1
DKFZP564D172	MED31	SIGLEC1
DKFZP564J0123	MED6	SIRPA
DKFZp686N0244	MEF2A	SLC15A3
DKFZp686O24166	MEOX2	SLC16A1
DKK1	MEPCE	SLC1A1
DKKL1	MFAP5	SLC25A28
DLGAP4	MINA53	SLC25A30
DLST	MKL2	SLFN12
DMC1	MLLT6	SLFN5
DMD	MLX	SMAD3
DMWD	MMGT1	SNN
DMXL1	MNX1	SOCS1
DNAJA2	MOGS	SOCS2
DNAJB1	MRO	SP100
DNAJB6	MRPS14	SP110
DNAJC12	MSH2	SPSB1
DNAJC27	MSMB	SPTLC2
DNAJC6	MTF1	SQLE
DNAL1	MTG1	SSBP3
DNCH1	MTL5	STAP1
DNM2	MX1	STARD5
DOCK10	MX2	STAT1
DOK6	MXB	STAT2
DOK7	MXD3	STAT3
DPF3	MXD4	STEAP4
DPM1	MYCN	TAGAP
DPP4	MYO10	TAP1
DPY19L2P2	MYOD1	TAP2
DPYSL5	NACA2	TBX3
DSG2	NANOS3	TCF7L2
DSTYK	NCBP1	TDRD7
DTNA	ncbp2	TFEC
DTX4	NCDN	TGFB1
DUSP11	NCOA1	THBD
DUSP12	NDNL2	THOC4
DUSP16	NDUFB10	TIMP1
DVL1	NDUFS8	TLK2
DVL3	NEIL3	TLR3
DW462575	NELFCD	TLR7
DYSF	NFE2	TMEM49
DZIP1	NFE2L3	TMEM51
EBF1	NFU1	TNFAIP3
EDNRA	NFX1	TNFAIP6
EEF1B2	NGFR	TNFRSF10A
EFHA2	NGRN	TNFSF10
EFHC2	NICN1	TNFSF13B
EFHD2	NMRAL1	TNK2
EGF	NOC2L	TRAFD1
EGFR	NOD2	TREX1
EIF2AK1	NOP56	TRIM14
EIF2B3	NPAS3	TRIM21
EIF2B4	NR1H2	TRIM25
EIF2B5	NR2C2AP	TRIM34
EIF2C3	NR4A1	TRIM38
EIF3H	NR5A1	TRIM5
EIF3L	NSMCE4A	TRIM56
EIF4A2	NT5C3A	TXNIP
ELMO2	NTC	TYMP
ELN	NUDC	UBA7
ELYS	NUGGC	ULK4
EMC3	NUP155	UNC84B
ENC1	NUP188	UNC93B1
ENOSF1	NUP210	UPP2
EP300	NUP50	URBE2ASSFL64
EPAS1	NXF5	USP18
EPB41	OAS1	VAMP5
EPB41L4B	OAS3	VEGFC
EPM2AIP1	OAZ2	VIPERIN
EPOR	OGT	WARS
EPS8	OLA1	WHDC1
EPSTI1	OMP	XAF1
ERAP1	OSBPL3	XRN
ERCC1	OSR2	ZAP
ERCC3	OTUD7B	ZBP1
ERCC5	OXR1	ZNF107
ERH	P4HB	ZNF295
ERN2	PADI3	ZNF313
ERP27	PAPD4	ZNF385B
ESD	PARM1
ETF1	PARP4
ETHE1	PARPBP
ETS2	PAX7
ETV1	PCGF1
ETV3	PDE2A
EVI1	PELO
EVI2A	PELP1
EVI5	PERP
EXOD1	PFDN5
EXOSC10	PHB
EXOSC3	PHB2
EXOSC5	PHC2
F13A1	PHC3
F2	PHF11
FABP1	PHF12
FAM100B	PHLPP1
FAM119A	PHOX2A
FAM161A	PIAS1
FAM169A	PKNOX2
FAM5B	PKP2
FAM76B	PLSCR1
FANCM	PNKP
FAPP1	PNLDC1
FAPP2	PNMA3
FATE1	POGK
FBLP-1	POLE3
FBXO18	POLI
FBXO21	POLK
FBXW11	POLR2A
FCER1A	POLR2E
FER1L3	POLR3B
FEZF2	POP4
FGD6	POP5
FGF7	POU2F1
FHL3	POU3F1
FIBIN	PPM1G
FICD	PPP1R12A
FKSG2	PPP2R5D
FKTN	PPP4C
FLII	PPP6R3
FLJ10154	PRDX1
FLJ10916	PREB
FLJ12436	PRICKLE1
FLJ20507	PRICKLE4
FLJ21478	PRKDC
FLJ23420	PRKRIR
FLJ32569	PRMT1
FLJ32682	PRMT7
FLJ40113	PRPF31
FLJ40125	PRPF38A
FLJ43399	PSIP1
FLJ43860	PSMA1
FLJ44380	PSMD3
FLJ44675	PSMD7
FLJ44896	PSMD8
FLJ45600	PTGER3
FLJ45796	PTGS1
FLJ46026	PTRF
FLJ46066	PTTG2
FLJ46317	PYGO1
FLJ90680	QARS
FNTA	QSOX2
FOXJ2	RABGAP1
FOXO3	RABGAP1L
FPGS	RAD51AP1
FSD1L	RAE1
FST	RALGAPA2
FXR1	RALY
FZD4	RANBP1
GABARAP	RANBP2
GABARAPL2	RARS
GABPB2	RASL11A
GALC	RAVER2
GALNTL4	RBM17
GANAB	RBM23
GAPVD1	RBM24
GARNL1	RBM34
GATAD2B	rbm7
GBAS	RBPJL
GBP1	RECQL
GCK	RER1
GCLM	REST
GCM2	RETN
GCN5L2	REV1
GCSH	RFX3
GDF10	RGS12
GH2	RGS9
GK5	RHOXF1
GKAP1	RNF111
GLIS3	RNF126
GLO1	RNF146
GM2A	RNF25
GMDS	RP9
GML	RPF2
GNB5	RPRD1A
GOLGA1	RPS19BP1
GOLGA8A	RRAGD
GOLGA9P	RRM2
GOLPH3	RSAD2
GORASP2	RSPO1
GOSR2	RUVBL1
GPA33	S100A12
GPD2	S100B
GPLD1	SAFB2
GPR177	safb2
GPR182	SAGE1
GPR83	SARS
GPSN2	SCGB1A1
GPT2	SCRT1
GPX4	SDCCAG8
GREM2	SDF4
GRIA2	SEC61A1
GRIN2B	SEH1L
GRINA	SEPSECS
GRTP1	SERPING1
GTF2A1	SETD7
GTF2F1	SGPL1
GTF2H1	SH2B1
GTF2H2	SIGLEC1
GTF3C3	SIM1
GZMH	SKP1
H3C11	SLC16A3
H3F3A	SLC35B2
HAPSTR1	SLC35F6
HBXIP	SLC9A3R1
HCAR3	SLIRP
hCG_1742852	sltm
hCG_1815491	SMAD1
HCNGP	SMAD5
HDAC1	SMARCA4
HDGFL3	SMARCB1
HEATR1	SMARCC2
HEBP2	SMC6
HERC4	SMCR8
HES1	SMEK2
HGS	SMG6
HGSNAT	SMU1
HIBCH	SMUG1
HIC2	SNAPIN
HIP1R	SNRNP27
HLA-DOA	SNRPD2
HLF	SNRPD3
HMCN2	SNU13
HMGB1	SOHLH1
HMGCS1	SORBS1
HMX1	SP110
HNRNPA1	SP140
HNRNPR	SPAG7
HNRNPU	SPCS2
HNRPDL	SPCS3
HNRPF	SPR
HNRPH1	SPRED1
HOOK1	SPRTN
HOXB3	SRRM2
HOXC4	SRSF10
HP1BP3	SRSF11
hsa_miR_137	SSR4
hsa_miR_181c	STAT1
hsa_miR_302a	STAT2
hsa_miR_302b	STOML2
hsa_miR_302c	STOX1
hsa_miR_302d	STRAP
hsa_miR_92	STUB1
HSD17B1	SUCLA2
HSD17B6	SUPT20H
HSDL2	SUPT7L
HSPA5BP1	SWI5
HSPC072	SYMPK
HTATSF1	SYNE3
HTR1F	TAB2
HTR4	TAF4B
HUWE1	TAF6
HYAL4	TAGLN3
IBSP	TARDBP
IDH1	TBL1XR1
IFI44	TBR1
IFI44L	TCEA2
IFI6 (6-16)	TCEB1
IFIT1	TCEB2
IFIT3	TCERG1
IFRD2	TCF7
IFT80	TCP1
IFT81	TEN1
IGHMBP2	TENM4
IGIP	TEX19
IGKC	TFAP2C
IGL	TGFB1I1
IKBKG	TH
IKZF5	THEG
IL16	THETHERIN
IL18R1	THOC6
IL1A	THRB
IL1F9	THRSP
IL2	THTPA
IL22RA1	TIMM13
IL6ST	TIMM50
ILDR1	TJP2
INF2	TLR3
INPP5F	TLX1
INTS6	TMED9
INTS7	TMEM178A
IPW	TNFAIP3
IQCA	TNFSF10
IQCK	TNP2
IQUB	TOLLIP
IRAK4	TOMM40
IRS2	TOPBP1
ISG15	TOR1AIP1
ISG20	TOR1AIP2
ISG20L2	TPRKB
ISG43	TPST2
ITGB7	TRAF4
ITGB8	TRAF6
ITPKA	TRIM11
ITSN2	TRIM34
JAG1	TRIM5
JAK1	TRIM8
JARID1C	TRIP4
JHDM1D	TRPC7
JMJD2D	TSC22D4
KARS	TTLL10
KBTBD10	TULP3
KBTBD3	U2AF1L4
KBTBD6	UACA
KBTBD7	UBA1
KCNIP3	UBA5
KCNJ11	UBE3C
KCNJ13	UBN1
KCNJ5	UBR4
KCNK12	UBXN6
KCNK9	UCHL1
KCTD6	UNC45A
KDM5B	URI1
KEL	USMG5
KHDRBS1	USP11
KHDRBS3	USP18
KIAA0232	USP25
KIAA0408	USP4
KIAA0431	UTRN
KIAA0922	UTY
KIAA1012	UXT
KIAA1076	VDAC1
KIAA1324L	VPRBP
KIAA1536	WIBG
KIAA1715	WT1
KIAA2022	WTIP
KID-1	XPO5
KIF13A	XRCC6
KIF17	XRRA1
KIF2B	YAF2
KIF3A	YWHAB
KIF3C	YY1AP1
KIZ	ZBP1
KLF2	ZBTB14
KLHDC2	zcchc8
KLHDC8A	ZFP91
KLHL1	ZIC1
KLHL36	ZNF304
KLK12	ZNRD1
KLRC2
KPNB1
KRBA2
KRT17
KRTCAP3
LAPTM5
LARS
LCE3C
LCP2
LEFTY1
LEPR
LIMK2
LIN7C
LINC01278
LINC02249
LINC02981
LMAN2
LMLN
LNP
LNX2
LOC100049716
LOC100127980
LOC100130429
LOC100131067
LOC150763
LOC153364
LOC153657
LOC202781
LOC221272
LOC221442
LOC255275
LOC26010
LOC284214
LOC285550
LOC286187
LOC286367
LOC338620
LOC340947
LOC375190
LOC389765
LOC390530
LOC390876
LOC391352
LOC391429
LOC391800
LOC392447
LOC400723
LOC402117
LOC440398
LOC440585
LOC441032
LOC441470
LOC51149
LOC51252
LOC550643
LOC554207
LOC644242
LOC65998
LOC728705
LOC729436
LOC730631
LOC91942
LOC96610
LPAR2
LPL
LRCH1
LRP11
LRRC14
LRRC2
LRRC8B
LRRC8D
LRRIQ1
LSM14B
LSM3
LSM8
LSR7
LY6D
LYPD4
LYPLA1
LYPLAL1
LYRM7
MAGEA3
MAGEA6
MAGEA9
MAGEC2
MAML3
MAN1A1
MANBA
MAP3K14
MAP3K7
MAP3K9
MAP4
MAPBPIP
MARK1
MAT2A
MATR3
MBIP
MBNL2
MCM3AP
MCT14
MDN1
MDS032
MED11
MED13L
MED14
MED17
MED19
MED20
MED26
MED27
MED28
MED31
MED4
MED6
MED7
MED8
MET
METT5D1
MGAT1
MGC21881
MGC2749
MGC29891
MGC59937
MIB1
MICAL3
MICB
MID1IP1
MINPP1
MIRN181B2
MIRN210
MIRN372
MIRN93
MIRN98
Mitoferrin-1
MIXL1
MKRN2
MLANA
MLF1
MLR1
MMP13
MMP9
mmu_miR_294
MND1
MNS1
MOBKL2B
MOGAT1
MOK2
MOS
MPDZ
MPHOSPH6
MPO
MPP2
MR1
MRC1
MRE11A
MRPL10
MRPL23
MRPL24
MRPL44
MRPS12
MRPS18B
MRS2
MS4A15
MSN
MT1X
MT2A
MTHFD2L
MTRR
MUC5B
MUL1
MUS81
MX2
MYEF2
MYL6
MYLK2
MYO1F
MYOM1
MYOZ2
MYST3
NAALAD2
NAB2
NACAL
NAP5
NBEA
NBEAL2
NBPF1
NCKAP1
NCOA3
NCOA6
NCOR2
NCRNA00086
NCRNA00153
NDFIP1
NDP
NDUFA10
NDUFA6
NDUFAF7
NDUFB6
NDUFB7
NDUFS3
NDUFS6
NDUFS7
NEBL
NEDD4
NEIL3
NEK9
NENF
NEU1
NEUROG3
NF2
NFKB1
NFYA
NGEF
NGLY1
NIPSNAP3B
NIT1
NKG7
NKTR
NLGN3
NMT1
NOD3
NOL3
NOTCH2NL
NPHP3
NPIPA1
NR0B2
NR2C1 (TR2)
NR2F1
NR3C1
NR4A2
NRAS
NRBP1
NRCAM
NREP
NRF1
NRIP3
NRP1
NRP2
NRXN1
NSA2
NSG2
NT5C2
NTN1
NUDT11
NUDT3
NUDT4
NUMBL
NUP107
NUP133
NUP153
NUP155
NUP160
NUP214
NUP50
NUP62
NUP85
NUP98
NXF1
OARD1
OAS1
OAS2
OASL
OBFC1
ODF3
OGFOD1
OLFML2B
ONECUT1
OPN4
OR10H3
OR2A20P
OR52A1
OR6S1
OSBPL3
OSBPL6
OSBPL7
OSBPL9
OST48 (DDOST)
OSTM1
OTUD1
OTUD3
P2RX5
p66alpha
PABPC3
PAF53
PAIP1
PANK1
PANK3
PARP9
PARVA
PARVB
PATJ
PAWR
PBLD
PC4
PCDH11X
PCDHA2
PCDHB10
PCDHB3
PCGF1
PCK1
PCQAP
PCSK6
PCTP
PCYT2
PDCD2L
PDE11A
PDE1A
PDE8A
PDIA3
PDIA6
PDS5B
PDS5B (AS3)
PDSS1
PDXDC1
PEG10
PELI1
PER3
PERP
PFKL
PFKM
PGGHG
PGK2
PGM1
PGPEP1
PGRMC2
PHF1
PHF10
PHF12
PHF16
PHF17
PHF2
PHF3
PI4KA
PIGG
PIGH
PIGK
PIGM
PIGY
PIK3C2B
PIK3CA
PIK3CG
PIP5K1C
PKD1
PKD1L2
PKIA
PKLR
PKN2
PLA1A
PLA2G12A
PLAG1
PLEKHM2
PLIN2
PLK1
PLOD2
PLOD3
PM20D2
PMM1
PMS2L1
PNMAL1
PNRC1
POLE
POLR2A
POLR2C
POLR2H
POLR2I
POLR2J
POLR2K
POLR2L
POLR3A
POLR3F
POSTN
POU1F1
POU6F1
PPIB
PPID (CYPD)
PPM1A
PPM1K
PPP1R12C
PPP1R14D
PPP1R3E
PPP1R8
PPP2R2A
PPP2R5E
PRCC
PRDM10
PRDM14
PRDM2
PRDM7
PRDX3
PRF1
PRKAA1
PRKCH
PRKD1
PRKRA
PRKX
PRNPIP
PROX1
PRPF38A
PRPF6
PRPF8
PRR5
PS1D
PSEN2
PSKH1
PSMA1
PSMA2
PSMA3
PSMA5
PSMA7
PSMB6
PSMC3
PSMC4
PSMC5
PSMD10
PSMD12
PSMD4
PSMD6
PSME2
PSME3
PTCD3
PTCH1
PTDSS1
PTEN
PTGES3
PTHR1
PTPN13/FAP1
PTPRJ
PTPRN2
PTPRS
PTPRU
PURA
PVALB
PVT1
PWWP2A
PYCRL
QSER1
R3HDM
RAB11A
RAB11FIP2
RAB11FIP3
RAB1B
RAB1C
RAB28
RAB2A
RAB35
RAB6A
RAB8A
Rab9p40
RABGEF1
RABL3
RABL5
RAD21
RAD23A
RALB
RALBP1
RANBP1
RANBP17
RANBP2
RAP1B
RAPGEF1
RAPGEF3
RARB
RB1CC1
RBM10
RBM17
RBM19
RBM25
RBM5
RBM6
RBM7
RDH16
RELA
REPIN1
RGAG4
RGP1
RGPD5
RGPD8
RGS11
RGS4
RHOD
RICS
RIF1
RIMS4
RLN2
RMD4
RNASEL
RND1
RNF10
RNF170
RNF185
RNF19B
RNF26
RNF5
RNH
RNPS1
RoXaN
RP3-355C18.2
RP3-377H14.5
RP6-166C19.11
RPGR
RPGRIP1L
RPL10A
RPL12
RPL15
RPL17
RPL18
RPL29
RPL3
RPL37
RPL4
RPL5
RPL7A
RPL8
RPS16
RPS17
RPS27
RPS5
RPS6KA3
RPTN
RRAGB
RRAS2
RREB1
RSAD2
RSL1D1
RSPH10B
RTN2
RTN3
RUSC2
RYBP
S100A1
SAMD9L
SASH3
SBF2
SCFD1
SDC1
SDCCAG8
SEC14L1
SEC24D
SEC61G
SEC62
SEMA5B
SENP5
SERF1A
SERPINB6
SESTD1
SF3A1
SF3B1
SF3B2
SFPQ
SFRP1
SFRP4
SFRS11
SFRS18
SFRS2
SFRS6
SFT2D1
SFXN3
SH3BGR
SHCBP1
SHISA2
SIP1
SLAIN2
SLC10A1
SLC17A4
SLC18A2
SLC1A7
SLC24A1
SLC25A16
SLC25A27
SLC25A37
SLC26A2
SLC27A6
SLC2A13
SLC2A3
SLC35A2
SLC38A6
SLC39A1
SLC44A5
SLC46A1
SLC4A1
SLC4A7
SLC6A16
SLC9A3
SLC9A6
SLC9B1
SLCO2A1
SLD5
SLU7
SMAD5
SMURF1
SNF1LK
SNHG8
SNRNP48
SNRPA
SNRPA1
SNRPD3
SNRPN
SNW1
SNX1
SNX13
SOCS5
SOCS7
SOD2-OT1
SP100
SP110
SPAG16
SPAST
SPATA18
SPATA4
SPCS3
SPEN
SPG7
SPON1
SPTAN1
SPTBN1
SR-A1
SRD5A2
SRMS
SRPK3
SRSF7
SSB
SSPN
SSR1
SSR3
SSTR2
SSU72
ST3GAL3
ST3GAL5
STAB1
STAC2
STARD3NL
STAT1
STAT2
STEAP1
STIP1
STRBP
STT3A
STX5
STXBP1
STXBP2
STXBP6
SUCLG2
SUMO2
SUV420H1
SVEP1
SYNE2
SYTL2
SZF1
TAB2
TAFA5
TAGLN2
TAOK1
TAOK3
TASOR
TASP1
TATDN1
TBC1D10A
TBC1D27
TBC1D31
TBC1D8
TBL1X
TBPL2
TCEB1
TCEB3
TCF12
TCF20
TCF4
TCF7L2
TCFL5
TEBP
TERF2
TFAP4
TFDP2
TFE3
TFPI2
TFR2
TGDS
TGFB3
THAP11
THAP2
THAP3
THOC2
THOC6
TIAM2
TIGD7
TIMM17B
TIMM8A
TLK2
TM9SF2
TMC1
TMC5
TMED1
TMED10P
TMED2
TMEFF1
TMEM116
TMEM117
TMEM132C
TMEM144
TMEM160
TMEM163
TMEM181
TMEM192
TMEM262
TMEM40
TMEM41B
TMEM46
TMEM5
TMEM55A
TMEM63A
TMEM65
TMEM66
TMSB15A
TMTC1
TNFRSF4
TNFSF11
TNK1
TNNC2
TNP2
TNPO3
TOM1
TOMM70A
TOP3B
TOR2A
TPH1
TPPP
TPT1
TPTE
TRA
TRAPPC1
TRAPPC12
TRIAD3
TRIM15
TRIM29
TRIM42
TRIM44
TRIM55
TRIM56
TRIM58
TRIM66
TRIM7
TRIM8
TRMT5
TRMT6
TRPC1
TRPC4
TRPT1
TRPV6
TRUB1
TSBP1
TTC14
TTC3
TUBA1B
TUBA1C
TUBA8
TUBAL3
TUBD1
TWF1
TYMP
UAP1
UBASH3A
UBE2B
UBE2C
UBE2E1
UBE2H
UBE2L3
UBE2Z
UBN2
UBQLN2
UBQLN4
UBR5
UBTD2
UCP4
UGCGL2
UMODL1
UMPS
UPF3B
UQCC1
UQCRC1
UQCRFS1
USP20
USP26
USP30
USP34
USP39
USP46
USP48
USP6
UTP18
UTY
VDR
VKORC1L1
VPRBP
VPS13A
VPS4A
VPS53
VWF
WBP4
WDR17
WDR52
WDR78
WDTC1
WFDC9
WISP2
WNK1
WNK2
WNT1
WNT5A
WSB1
WSCD1
WTH3
WWTR1
XAB2
XAF1
XKR4
XPNPEP3
XPO1
XYLT1
YARS
YBX1
YIPF5
YTHDC2
ZBED5
ZBP-89
ZBTB1
ZBTB2
ZBTB26
ZC3H6
ZCCHC14
ZDBF2
ZDHHC20
ZFP1
ZFP3
ZFP30
ZFP62
ZGPAT
ZMPSTE24
ZNF12
ZNF140
ZNF148
ZNF182
ZNF205
ZNF254
ZNF264
ZNF292
ZNF322A
ZNF329
ZNF354A
ZNF37B
ZNF436
ZNF480
ZNF512B
ZNF516
ZNF518A
ZNF518B
ZNF519
ZNF536
ZNF547
ZNF552
ZNF571
ZNF573
ZNF585A
ZNF586
ZNF587
ZNF594
ZNF626
ZNF684
ZNF688
ZNF706
ZNF711
ZNF720
ZNF747
ZNF776
ZNF785
ZNF791
ZNF805
ZNF814
ZNF823
ZNF84
ZNF850P
ZNFEB
ZNRD1
ZSCAN16
ZSWIM4
ZYX
