# Supplementary material for: Interleukin-27-polarized HIV-resistant M2 macrophages are a novel subtype of macrophages that express distinct antiviral gene profiles in individual cells: implication for the antiviral effect via different mechanisms in the individual cell-dependent manner
Source: Front Immunol. 2025 Mar 10;16:1550699. doi: 10.3389/fimmu.2025.1550699 (PMC11931227; doi:10.3389/fimmu.2025.1550699)
Supplement: Supplementary file 10 [file Table10.xlsx]

## Sheet: Sheet2
Table S10. The percentage of cells expressing each gene in M2 macropahgs or 27-Mac
	Donor 1				Donor2				% of Average
Gene name	M2	27-Mac	F.D. 1		M2	27-Mac	FD		M2 2	27-Mac 2
AIM2	0.000617792	0.146447	237.048		0.00145349	0.0870751	59.9077		0.00103564	0.116761
ANKRD22	0.000823723	0.256999	311.997		0	0.077804	N/A		0.000411862	0.167402
APOBEC3A 3	0.0230643	0.4212	18.2		0.0411822	0.42974	10.4351		0.0321232	0.42547
APOL1	0.105437	0.342785	3.2511		0.0612888	0.277949	4.53508		0.0833627	0.310367
APOL3	0.0815486	0.506461	6.21054		0.0700097	0.329213	4.70239		0.0757791	0.417837
BATF2	0.0156507	0.136037	8.69207		0.00775194	0.0738048	9.52081		0.0117013	0.104921
C15orf48 4	0.599465	0.213209	0.355666		0.763081	0.357935	0.469065		0.681273	0.285572
CCL8	0.00494234	0.369167	74.6948		0.0164729	0.213052	12.9335		0.0107076	0.29111
CD38	0.000617792	0.515793	834.897		0.00557171	0.372114	66.7864		0.00309475	0.443954
CFB8	0.0140033	0.26687	19.0577		0.0135659	0.138884	10.2377		0.0137846	0.202877
CXCL9	0.000617792	0.197416	319.55		0.000726744	0.0834394	114.813		0.000672268	0.140428
ETV7	0.00205931	0.316045	153.471		0.00242248	0.167969	69.3378		0.00224089	0.242007
GBP1	0.0772241	0.887294	11.4899		0.134932	0.731867	5.42396		0.106078	0.80958
GBP2	0.245058	0.762383	3.11104		0.201793	0.766588	3.79889		0.223425	0.764486
GBP4	0.0364498	0.794508	21.7974		0.0419089	0.636975	15.199		0.0391793	0.715742
GBP5	0.106054	0.973798	9.18206		0.0559593	0.933467	16.6812		0.0810068	0.953632
GCH1	0.0646623	0.417444	6.45576		0.0234981	0.240865	10.2504		0.0440802	0.329155
HLA-DOA	0.0026771	0.51687	193.071		0.0499031	0.618797	12.4		0.0262901	0.567833
IDO1	0.00782537	0.216978	27.7275		0.000968992	0.134521	138.826		0.00439718	0.175749
IFI27	0.0133855	0.352297	26.3193		0.00339147	0.110344	32.5356		0.00838849	0.23132
IFIT2	0.205107	0.617552	3.01088		0.0920543	0.474641	5.1561		0.148581	0.546097
IFIT3	0.264621	0.740309	2.79762		0.15407	0.559716	3.63288		0.209345	0.650013
IFITM1	0.00164745	0.178033	108.066		0.00266473	0.0754408	28.3109		0.00215609	0.126737
IL15RA	0.0288303	0.441493	15.3135		0.0249516	0.213052	8.53863		0.0268909	0.327273
IRF1	0.463344	0.970208	2.09392		0.175145	0.878022	5.01311		0.319245	0.924115
ISG20	0.011944	0.171034	14.3197		0.0138081	0.149064	10.7954		0.0128761	0.160049
ITGB7	0.0100906	0.125987	12.4856		0.0109012	0.114343	10.4891		0.0104959	0.120165
NCF1	0.272241	0.970029	3.56313		0.214147	0.786766	3.67395		0.243194	0.878397
P2RY6	0.00102965	0.433776	421.283		0.00484496	0.0534448	11.031		0.00293731	0.24361
PSMB9	0.871293	0.978284	1.1228		0.526405	0.954008	1.81231		0.698849	0.966146
PSME2	0.847405	0.990309	1.16864		0.607558	0.950191	1.56395		0.727482	0.97025
SECTM1	0.0461285	0.835068	18.1031		0.0334302	0.62425	18.6732		0.0397794	0.729659
SERPING1	0.349053	0.980258	2.80834		0.301841	0.974368	3.22808		0.325447	0.977313
SOCS1	0.0784596	0.611271	7.79089		0.0339147	0.344119	10.1466		0.0561872	0.477695
STAT1	0.724259	0.994616	1.37329		0.431686	0.962916	2.23059		0.577972	0.978766
TAP1	0.514003	0.939698	1.8282		0.264777	0.811852	3.06617		0.38939	0.875775
TAP2	0.307661	0.706927	2.29775		0.186047	0.552627	2.97037		0.246854	0.629777
THBD	0.0551895	0.00951184	0.172349		0.0571705	0.0129067	0.225759		0.05618	0.0112093
TNFSF10	0.2014	0.701723	3.48422		0.098595	0.628613	6.37571		0.149998	0.665168
VAMP5	0.525535	0.983848	1.87209		0.390019	0.983821	2.52249		0.457777	0.983834
WARS	0.851936	0.990847	1.16305		0.575339	0.9022	1.56812		0.713637	0.946523
1: Fold Differences between 27-Mac and M2 macropahges
2: mean of percentage of cell exprssing each gene in Donor 1 and Donor2.
3: Genes with bold black font indicate the gene expression was greater than 40% in M2-macrophages or 27-Mac.
4: Genes with Bold blue font exhibt the gene expression was suppresed in 27-Mac comapared to M2-macrophages.
