# Supplementary material for: Interleukin-27-polarized HIV-resistant M2 macrophages are a novel subtype of macrophages that express distinct antiviral gene profiles in individual cells: implication for the antiviral effect via different mechanisms in the individual cell-dependent manner
Source: Front Immunol. 2025 Mar 10;16:1550699. doi: 10.3389/fimmu.2025.1550699 (PMC11931227; doi:10.3389/fimmu.2025.1550699)
Supplement: Supplementary file 11 [file Table11.xlsx]

## Sheet: Sheet1
Table S.11. Propotion of CD4(+)/CCR5(+) cells expressing each anti-HIV gene 1
Donor 1	M2	27-Mac	F.D. 2		Donor 2	M2	27-Mac	F.D 2
APOBEC3A3	0.023	0.421	18.3043		APOBEC3A	0.041	0.43	10.4878
GBP1	0.057	0.92	16.1404		GBP1	0.138	0.85	6.15942
GBP2	0.257	0.804	3.1284		GBP2	0.221	0.836	3.78281
GBP4	0.061	0.817	13.3934		GBP4	0.058	0.698	12.0345
GBP5	0.121	0.986	8.14876		GBP5	0.054	0.964	17.8519
IFITM1	0	0.177	N/A		IFITM1	0	0.069	N/A
IFIT3	0.275	0.783	2.84727		IFIT3	0.179	0.652	3.64246
S100A8	0.154	0.483	3.13636		S100A8	0.175	0.1	0.571429
PSME2	0.868	0.997	1.14862		PSME2	0.646	0.986	1.52632
TAP1	0.6	0.965	1.60833		TAP1	0.312	0.905	2.90064
TAP2	0.393	0.705	1.79389		TAP2	0.249	0.657	2.63855
VAMP5	0.621	0.994	1.60064		VAMP5	0.473	0.998	2.10994
IRF1	0.554	0.981	1.77076		IRF1	0.149	0.91	6.10738
NCF1	0.25	0.984	3.936		NCF1	0.221	0.8	3.61991
ANKRD22	0.004	0.284	71		ANKRD22	0	0.09	N/A
SERPING1	0.475	0.99	2.08421		SERPING1	0.282	0.988	3.50355
WARS	0.896	0.992	1.10714		WARS	0.73	0.957	1.31096
OAS2	0.161	0.404	2.50932		OAS2	0.156	0.324	2.07692
IDO1	0.011	0.21	19.0909		IDO1	0.005	0.15	30
STAT1	0.724	0.995	1.37431		STAT1	0.432	0.963	2.22917
1: The number of cells expressing gene of interests were counted from only CD4+CCR5+ double positive cells,
and then the percentages of cell expressing gene of interest were calculated in each individual samples
2: Fold diffrences between M2 macrophages and 27-Mac: % of 27-Mac/% of M2
3: The genes with bold font demonstrate the population of cell expressing the genes were less than 20% in M2 macrophages
