# Supplementary material for: Interleukin-27-polarized HIV-resistant M2 macrophages are a novel subtype of macrophages that express distinct antiviral gene profiles in individual cells: implication for the antiviral effect via different mechanisms in the individual cell-dependent manner
Source: Front Immunol. 2025 Mar 10;16:1550699. doi: 10.3389/fimmu.2025.1550699 (PMC11931227; doi:10.3389/fimmu.2025.1550699)
Supplement: Supplementary file 13 [file Table13.xlsx]

## Sheet: Sheet1
Table S.13. Propotion of WSX1 and GP130 expresing monocytes in fresh PBMCs
	Cell counts		Percentage in Totalt CD4 Tcells
	Total CD4T cells 1	WSX1+/GP130+ CD4 T cells 2	WSX1+/GP130+	Means ± SE
PBMC1	3666	204	5.56465	4.99 ±0.76
PBMC2	3324	105	3.15884
PBMC3	3706	231	6.23314
1: The scRNA Seq was conducted using fresh PBMCs, and then CD4 T cell populaiton was selected using expression of T cell marker genes
2: CD4 Tcells expressing both WSX1+ and GP130+ CD4 T cells
